# Supplementary material for: (E)-4-{2-[(2-Hy­droxy­naphthalen-1-yl)methyl­idene]hydrazinecarbon­yl}pyridinium nitrate
Source: Acta Crystallogr Sect E Struct Rep Online. 2012 Jan 11;68(Pt 2):o367–8. doi: 10.1107/S160053681200061X (PMC3275047; doi:10.1107/S160053681200061X)
Supplement: Supplementary file 1 [file e-68-0o367-sup1.cif]

##############################################################################
#                                                                            #
# This CIF contains the data in a paper accepted for publication in          #
# Acta Crystallographica Section E. It conforms to the requirements of       #
# Notes for Authors for Acta Crystallographica Section E, and has been       #
# peer reviewed under the auspices of the IUCr Commission on Journals.       #
#                                                                            #
# Full details of the Crystallographic Information File format               #
# are given in the paper "The Crystallographic Information File (CIF):       #
# a New Standard Archive File for Crystallography" by S. R. Hall, F. H.      #
# Allen and I. D. Brown [Acta Cryst. (1991), A47, 655-685].                  #
#                                                                            #
# The current version of the core CIF dictionary is obtainable from          #
# ftp://ftp.iucr.org/pub/cif_core.dic.                                       #
#                                                                            #
# Software is freely available for graphical display of the structure(s)     #
# in this CIF. For information consult the CIF software page                 #
# http://www.iucr.org/resources/cif/software.                                #
#                                                                            #
# This file may be used for bona fide research purposes within the           #
# scientific community so long as proper attribution is given to the journal # 
# article from which it was obtained.                                        #
#                                                                            #
##############################################################################
data_I
_audit_creation_method     SHELXL-97
_chemical_name_systematic
;
(<i>E</i>)-4-{2-[(2-Hydroxynaphthalen-1-
yl)methylidene]hydrazinecarbonyl}pyridinium nitrate
;
_chemical_name_common
                   '2-Hydroxyl-1-naphthaldehyde isonicotinoyl hydrazone nitrate'
_chemical_formula_moiety     'C17 H14 N3 O2 +, N O3 -'
_chemical_formula_sum     'C17 H14 N4 O5'
_chemical_formula_iupac     'C17 H14 N3 O2 +, N O3 -'
_chemical_formula_weight     354.32
_chemical_melting_point     ?
_symmetry_cell_setting     monoclinic
_symmetry_space_group_name_H-M     'P 21/c'
_symmetry_space_group_name_Hall     '-P 2ybc'
loop_
    _symmetry_equiv_pos_as_xyz
    'x, y, z'
    '-x, y+1/2, -z+1/2'
    '-x, -y, -z'
    'x, -y-1/2, z-1/2'
_cell_length_a     8.695(3)
_cell_length_b     6.375(2)
_cell_length_c     28.955(9)
_cell_angle_alpha     90.00
_cell_angle_beta     98.19(4)
_cell_angle_gamma     90.00
_cell_volume     1588.6(9)
_cell_formula_units_Z     4
_cell_measurement_reflns_used     4462
_cell_measurement_theta_min     2
_cell_measurement_theta_max     70
_cell_measurement_temperature     100(2)
_exptl_crystal_description     'needle'
_exptl_crystal_colour     'orange'
_exptl_crystal_size_max     0.30
_exptl_crystal_size_mid     0.10
_exptl_crystal_size_min     0.07
_exptl_crystal_density_diffrn     1.481
_exptl_crystal_density_meas     ?
_exptl_crystal_density_method     'not measured'
_exptl_crystal_F_000     736
_exptl_absorpt_coefficient_mu     0.112
_exptl_absorpt_correction_type     none
_exptl_absorpt_process_details     ?
_exptl_absorpt_correction_T_min     ?
_exptl_absorpt_correction_T_max     ?
_exptl_special_details     ?
_diffrn_ambient_temperature     100(2)
_diffrn_radiation_type     MoK\a
_diffrn_radiation_wavelength     0.71073
_diffrn_radiation_source     'fine-focus sealed tube'
_diffrn_radiation_monochromator     graphite
_diffrn_measurement_device_type
;
Oxford Diffraction
Xcalibur PX kappa-geometry diffractometer with an Onyx CCD
camera
;
_diffrn_measurement_method     'omega and phi'
_diffrn_detector_area_resol_mean     ?
_diffrn_reflns_number     12608
_diffrn_reflns_av_R_equivalents     0.0304
_diffrn_reflns_av_sigmaI/netI     0.0480
_diffrn_reflns_theta_min     2.58
_diffrn_reflns_theta_max     31.07
_diffrn_reflns_theta_full     26.50
_diffrn_measured_fraction_theta_max     0.989
_diffrn_measured_fraction_theta_full     0.999
_diffrn_reflns_limit_h_min     -12
_diffrn_reflns_limit_h_max     12
_diffrn_reflns_limit_k_min     -8
_diffrn_reflns_limit_k_max     9
_diffrn_reflns_limit_l_min     -42
_diffrn_reflns_limit_l_max     35
_diffrn_standards_number     ?
_diffrn_standards_interval_count     ?
_diffrn_standards_interval_time     ?
_diffrn_standards_decay_%     ?
_refine_special_details
;
Refinement of <i>F</i>^2^ against ALL reflections. The weighted <i>R</i>-factor
<i>wR</i> and goodness of fit <i>S</i> are based on <i>F</i>^2^, conventional
<i>R</i>-factors <i>R</i> are based on <i>F</i>, with <i>F</i> set to zero for
negative <i>F</i>^2^. The threshold expression of <i>F</i>^2^ >
\s(<i>F</i>^2^) is used only for calculating <i>R</i>-factors(gt) <i>etc</i>.
and is not relevant to the choice of reflections for refinement.
<i>R</i>-factors based on <i>F</i>^2^ are statistically about twice as large
as those based on <i>F</i>, and <i>R</i>- factors based on ALL data will be
even larger.
;
_reflns_number_total     5046
_reflns_number_gt     3368
_reflns_threshold_expression     I>2sigma(I)
_refine_ls_structure_factor_coef     Fsqd
_refine_ls_matrix_type     full
_refine_ls_R_factor_all     0.0674
_refine_ls_R_factor_gt     0.0403
_refine_ls_wR_factor_gt     0.0952
_refine_ls_wR_factor_ref     0.1015
_refine_ls_goodness_of_fit_ref     1.029
_refine_ls_restrained_S_all     1.029
_refine_ls_number_reflns     5046
_refine_ls_number_parameters     236
_refine_ls_number_restraints     0
_refine_ls_hydrogen_treatment     constr
_refine_ls_weighting_scheme     calc
_refine_ls_weighting_details
                 'calc w=1/[\s^2^(Fo^2^)+(0.0480P)^2^] where P=(Fo^2^+2Fc^2^)/3'
_atom_sites_solution_hydrogens     geom
_atom_sites_solution_primary     direct
_atom_sites_solution_secondary     difmap
_refine_ls_shift/su_max     0.001
_refine_ls_shift/su_mean     0.000
_refine_diff_density_max     0.41
_refine_diff_density_min     -0.22
_refine_ls_extinction_method     none
_refine_ls_extinction_coef     ?
loop_
    _atom_type_symbol
    _atom_type_description
    _atom_type_scat_dispersion_real
    _atom_type_scat_dispersion_imag
    _atom_type_scat_source
    'C' 'C' 0.0033 0.0016
                         'International Tables Vol C Tables 4.2.6.8 and 6.1.1.4'
    'H' 'H' 0.0000 0.0000
                         'International Tables Vol C Tables 4.2.6.8 and 6.1.1.4'
    'N' 'N' 0.0061 0.0033
                         'International Tables Vol C Tables 4.2.6.8 and 6.1.1.4'
    'O' 'O' 0.0106 0.0060
                         'International Tables Vol C Tables 4.2.6.8 and 6.1.1.4'
_computing_data_collection     'CrysAlis CCD (Oxford Diffraction, 2003)'
_computing_cell_refinement     'CrysAlis RED (Oxford Diffraction, 2003)'
_computing_data_reduction     'CrysAlis RED (Oxford Diffraction, 2003)'
_computing_structure_solution     'SHELXS97 (Sheldrick, 2008)'
_computing_structure_refinement     'SHELXL97 (Sheldrick, 2008)'
_computing_molecular_graphics     'DIAMOND (Brandenburg, 2006)'
_computing_publication_material     'publCIF (Westrip, 2010)'
loop_
    _atom_site_type_symbol
    _atom_site_label
    _atom_site_fract_x
    _atom_site_fract_y
    _atom_site_fract_z
    _atom_site_U_iso_or_equiv
    _atom_site_adp_type
    _atom_site_calc_flag
    _atom_site_refinement_flags
    _atom_site_occupancy
    _atom_site_symmetry_multiplicity
    _atom_site_disorder_assembly
    _atom_site_disorder_group
    O O1 0.97012(9) 0.07072(13) 0.68081(3) 0.02035(19) Uani d . 1 1 . .
    H H1 0.9395 0.1749 0.6642 0.031 Uiso calc R 1 1 . .
    C C1 0.69254(13) 0.00322(16) 0.67027(4) 0.0134(2) Uani d . 1 1 . .
    C C2 0.84656(13) -0.04806(17) 0.68768(4) 0.0157(2) Uani d . 1 1 . .
    C C3 0.88242(14) -0.23367(17) 0.71408(4) 0.0183(2) Uani d . 1 1 . .
    H H3 0.9873 -0.2643 0.7263 0.022 Uiso calc R 1 1 . .
    C C4 0.76730(14) -0.36810(17) 0.72201(4) 0.0182(2) Uani d . 1 1 . .
    H H4 0.7931 -0.4913 0.7399 0.022 Uiso calc R 1 1 . .
    C C5 0.60945(14) -0.32776(17) 0.70405(4) 0.0160(2) Uani d . 1 1 . .
    C C6 0.49134(15) -0.47202(18) 0.71132(4) 0.0196(3) Uani d . 1 1 . .
    H H6 0.5186 -0.5988 0.7277 0.023 Uiso calc R 1 1 . .
    C C7 0.33824(15) -0.43169(19) 0.69510(5) 0.0229(3) Uani d . 1 1 . .
    H H7 0.2600 -0.5301 0.6998 0.028 Uiso calc R 1 1 . .
    C C8 0.29866(14) -0.2422(2) 0.67130(4) 0.0229(3) Uani d . 1 1 . .
    H H8 0.1924 -0.2118 0.6608 0.028 Uiso calc R 1 1 . .
    C C9 0.41042(14) -0.10038(18) 0.66288(4) 0.0189(2) Uani d . 1 1 . .
    H H9 0.3803 0.0250 0.6463 0.023 Uiso calc R 1 1 . .
    C C10 0.57040(13) -0.13845(16) 0.67860(4) 0.0143(2) Uani d . 1 1 . .
    C C11 0.65724(13) 0.19520(17) 0.64348(4) 0.0149(2) Uani d . 1 1 . .
    H H11 0.5526 0.2348 0.6332 0.018 Uiso calc R 1 1 . .
    N N1 0.77034(11) 0.31000(14) 0.63397(3) 0.0160(2) Uani d . 1 1 . .
    N N2 0.73812(12) 0.49164(14) 0.60861(3) 0.0163(2) Uani d . 1 1 . .
    H H2 0.6425 0.5334 0.5989 0.020 Uiso calc R 1 1 . .
    C C12 0.86518(13) 0.60206(17) 0.59968(4) 0.0166(2) Uani d . 1 1 . .
    O O2 0.99749(10) 0.53944(13) 0.61115(3) 0.0244(2) Uani d . 1 1 . .
    C C13 0.83618(13) 0.80954(16) 0.57479(4) 0.0151(2) Uani d . 1 1 . .
    C C14 0.69062(14) 0.88961(17) 0.55696(4) 0.0172(2) Uani d . 1 1 . .
    H H14 0.5987 0.8157 0.5611 0.021 Uiso calc R 1 1 . .
    C C15 0.68192(14) 1.07777(17) 0.53318(4) 0.0181(2) Uani d . 1 1 . .
    H H15 0.5834 1.1331 0.5205 0.022 Uiso calc R 1 1 . .
    N N3 0.81220(12) 1.18318(14) 0.52782(3) 0.0178(2) Uani d . 1 1 . .
    H H3A 0.8043 1.3007 0.5117 0.021 Uiso calc R 1 1 . .
    C C16 0.95343(14) 1.11540(18) 0.54613(4) 0.0198(3) Uani d . 1 1 . .
    H H16 1.0429 1.1970 0.5431 0.024 Uiso calc R 1 1 . .
    C C17 0.96832(14) 0.92589(18) 0.56950(4) 0.0188(2) Uani d . 1 1 . .
    H H17 1.0684 0.8750 0.5819 0.023 Uiso calc R 1 1 . .
    N N1A 0.32288(12) 0.41051(15) 0.54333(4) 0.0204(2) Uani d . 1 1 . .
    O O1A 0.19647(10) 0.44786(12) 0.51679(3) 0.0205(2) Uani d . 1 1 . .
    O O2A 0.34501(10) 0.23488(14) 0.56160(3) 0.0273(2) Uani d . 1 1 . .
    O O3A 0.42367(12) 0.55145(16) 0.54972(4) 0.0453(3) Uani d . 1 1 . .
loop_
    _atom_site_aniso_label
    _atom_site_aniso_U_11
    _atom_site_aniso_U_22
    _atom_site_aniso_U_33
    _atom_site_aniso_U_12
    _atom_site_aniso_U_13
    _atom_site_aniso_U_23
    O1 0.0168(4) 0.0201(4) 0.0232(5) -0.0038(3) -0.0003(3) 0.0040(3)
    C1 0.0172(5) 0.0125(5) 0.0104(5) 0.0002(4) 0.0017(4) -0.0002(4)
    C2 0.0177(5) 0.0165(5) 0.0127(6) -0.0016(4) 0.0017(4) -0.0028(4)
    C3 0.0187(5) 0.0203(5) 0.0150(6) 0.0039(5) -0.0004(4) 0.0008(5)
    C4 0.0249(6) 0.0159(5) 0.0137(6) 0.0046(5) 0.0025(5) 0.0028(4)
    C5 0.0225(6) 0.0144(5) 0.0117(6) 0.0010(4) 0.0050(4) 0.0001(4)
    C6 0.0274(6) 0.0158(5) 0.0166(6) -0.0003(5) 0.0067(5) 0.0021(5)
    C7 0.0239(6) 0.0231(6) 0.0232(7) -0.0070(5) 0.0081(5) 0.0024(5)
    C8 0.0177(6) 0.0284(6) 0.0221(7) -0.0032(5) 0.0009(5) 0.0031(5)
    C9 0.0192(5) 0.0191(5) 0.0177(6) -0.0001(5) 0.0006(5) 0.0051(5)
    C10 0.0175(5) 0.0144(5) 0.0113(6) -0.0002(4) 0.0027(4) -0.0003(4)
    C11 0.0180(5) 0.0135(5) 0.0128(6) 0.0000(4) 0.0014(4) -0.0008(4)
    N1 0.0217(5) 0.0116(4) 0.0144(5) -0.0010(4) 0.0020(4) 0.0012(4)
    N2 0.0192(5) 0.0128(4) 0.0168(5) -0.0009(4) 0.0018(4) 0.0038(4)
    C12 0.0210(6) 0.0139(5) 0.0147(6) -0.0037(4) 0.0021(4) -0.0015(4)
    O2 0.0194(4) 0.0202(4) 0.0327(6) -0.0015(3) 0.0008(4) 0.0044(4)
    C13 0.0201(5) 0.0132(5) 0.0122(6) -0.0030(4) 0.0033(4) -0.0009(4)
    C14 0.0200(5) 0.0153(5) 0.0160(6) -0.0057(4) 0.0019(4) -0.0007(4)
    C15 0.0210(6) 0.0167(5) 0.0162(6) -0.0030(5) 0.0014(5) -0.0010(4)
    N3 0.0249(5) 0.0146(4) 0.0141(5) -0.0048(4) 0.0030(4) 0.0016(4)
    C16 0.0212(6) 0.0194(5) 0.0193(6) -0.0064(5) 0.0051(5) -0.0002(5)
    C17 0.0193(6) 0.0192(5) 0.0178(6) -0.0033(5) 0.0025(5) 0.0006(5)
    N1A 0.0182(5) 0.0218(5) 0.0207(6) -0.0045(4) 0.0011(4) 0.0028(4)
    O1A 0.0169(4) 0.0208(4) 0.0223(5) -0.0037(3) -0.0020(3) 0.0052(3)
    O2A 0.0274(5) 0.0225(4) 0.0304(6) 0.0001(4) -0.0009(4) 0.0091(4)
    O3A 0.0312(6) 0.0385(6) 0.0590(8) -0.0226(5) -0.0178(5) 0.0197(5)
_geom_special_details
;
All e.s.d.'s (except the e.s.d. in the dihedral angle between two l.s. planes)
are estimated using the full covariance matrix. The cell e.s.d.'s are taken
into account individually in the estimation of e.s.d.'s in distances, angles
and torsion angles; correlations between e.s.d.'s in cell parameters are only
used when they are defined by crystal symmetry. An approximate (isotropic)
treatment of cell e.s.d.'s is used for estimating e.s.d.'s involving l.s.
planes.
;
loop_
    _geom_bond_atom_site_label_1
    _geom_bond_atom_site_label_2
    _geom_bond_site_symmetry_2
    _geom_bond_distance
    _geom_bond_publ_flag
    O1 C2 . 1.3521(14) ?
    O1 H1 . 0.8400 ?
    C1 C2 . 1.4007(16) ?
    C1 C10 . 1.4404(16) ?
    C1 C11 . 1.4581(16) ?
    C2 C3 . 1.4192(16) ?
    C3 C4 . 1.3618(17) ?
    C3 H3 . 0.9500 ?
    C4 C5 . 1.4202(17) ?
    C4 H4 . 0.9500 ?
    C5 C6 . 1.4165(17) ?
    C5 C10 . 1.4295(16) ?
    C6 C7 . 1.3714(18) ?
    C6 H6 . 0.9500 ?
    C7 C8 . 1.4091(18) ?
    C7 H7 . 0.9500 ?
    C8 C9 . 1.3741(17) ?
    C8 H8 . 0.9500 ?
    C9 C10 . 1.4215(16) ?
    C9 H9 . 0.9500 ?
    C11 N1 . 1.2867(15) ?
    C11 H11 . 0.9500 ?
    N1 N2 . 1.3784(13) ?
    N2 C12 . 1.3654(15) ?
    N2 H2 . 0.8800 ?
    C12 O2 . 1.2183(14) ?
    C12 C13 . 1.5101(16) ?
    C13 C14 . 1.3938(17) ?
    C13 C17 . 1.3942(16) ?
    C14 C15 . 1.3799(16) ?
    C14 H14 . 0.9500 ?
    C15 N3 . 1.3449(15) ?
    C15 H15 . 0.9500 ?
    N3 C16 . 1.3380(16) ?
    N3 H3A . 0.8800 ?
    C16 C17 . 1.3818(17) ?
    C16 H16 . 0.9500 ?
    C17 H17 . 0.9500 ?
    N1A O2A . 1.2416(13) ?
    N1A O3A . 1.2503(13) ?
    N1A O1A . 1.2706(13) ?
loop_
    _geom_angle_atom_site_label_1
    _geom_angle_atom_site_label_2
    _geom_angle_atom_site_label_3
    _geom_angle_site_symmetry_1
    _geom_angle_site_symmetry_3
    _geom_angle
    _geom_angle_publ_flag
    C2 O1 H1 . . 109.5 ?
    C2 C1 C10 . . 118.90(10) ?
    C2 C1 C11 . . 120.36(10) ?
    C10 C1 C11 . . 120.73(10) ?
    O1 C2 C1 . . 123.73(10) ?
    O1 C2 C3 . . 115.34(10) ?
    C1 C2 C3 . . 120.93(11) ?
    C4 C3 C2 . . 120.34(11) ?
    C4 C3 H3 . . 119.8 ?
    C2 C3 H3 . . 119.8 ?
    C3 C4 C5 . . 121.30(11) ?
    C3 C4 H4 . . 119.4 ?
    C5 C4 H4 . . 119.4 ?
    C6 C5 C4 . . 120.75(10) ?
    C6 C5 C10 . . 120.05(11) ?
    C4 C5 C10 . . 119.20(11) ?
    C7 C6 C5 . . 121.08(11) ?
    C7 C6 H6 . . 119.5 ?
    C5 C6 H6 . . 119.5 ?
    C6 C7 C8 . . 119.07(11) ?
    C6 C7 H7 . . 120.5 ?
    C8 C7 H7 . . 120.5 ?
    C9 C8 C7 . . 121.41(11) ?
    C9 C8 H8 . . 119.3 ?
    C7 C8 H8 . . 119.3 ?
    C8 C9 C10 . . 121.03(11) ?
    C8 C9 H9 . . 119.5 ?
    C10 C9 H9 . . 119.5 ?
    C9 C10 C5 . . 117.31(10) ?
    C9 C10 C1 . . 123.41(10) ?
    C5 C10 C1 . . 119.28(10) ?
    N1 C11 C1 . . 118.81(10) ?
    N1 C11 H11 . . 120.6 ?
    C1 C11 H11 . . 120.6 ?
    C11 N1 N2 . . 119.23(10) ?
    C12 N2 N1 . . 115.18(10) ?
    C12 N2 H2 . . 122.4 ?
    N1 N2 H2 . . 122.4 ?
    O2 C12 N2 . . 122.52(11) ?
    O2 C12 C13 . . 120.27(11) ?
    N2 C12 C13 . . 117.21(10) ?
    C14 C13 C17 . . 118.91(10) ?
    C14 C13 C12 . . 125.35(10) ?
    C17 C13 C12 . . 115.73(10) ?
    C15 C14 C13 . . 119.05(11) ?
    C15 C14 H14 . . 120.5 ?
    C13 C14 H14 . . 120.5 ?
    N3 C15 C14 . . 120.31(11) ?
    N3 C15 H15 . . 119.8 ?
    C14 C15 H15 . . 119.8 ?
    C16 N3 C15 . . 122.24(10) ?
    C16 N3 H3A . . 118.9 ?
    C15 N3 H3A . . 118.9 ?
    N3 C16 C17 . . 119.54(11) ?
    N3 C16 H16 . . 120.2 ?
    C17 C16 H16 . . 120.2 ?
    C16 C17 C13 . . 119.85(11) ?
    C16 C17 H17 . . 120.1 ?
    C13 C17 H17 . . 120.1 ?
    O2A N1A O3A . . 121.47(11) ?
    O2A N1A O1A . . 119.66(10) ?
    O3A N1A O1A . . 118.85(10) ?
loop_
    _geom_torsion_atom_site_label_1
    _geom_torsion_atom_site_label_2
    _geom_torsion_atom_site_label_3
    _geom_torsion_atom_site_label_4
    _geom_torsion_site_symmetry_1
    _geom_torsion_site_symmetry_2
    _geom_torsion_site_symmetry_3
    _geom_torsion_site_symmetry_4
    _geom_torsion
    _geom_torsion_publ_flag
    C10 C1 C2 O1 . . . . 178.17(10) ?
    C11 C1 C2 O1 . . . . -0.78(18) ?
    C10 C1 C2 C3 . . . . -1.51(17) ?
    C11 C1 C2 C3 . . . . 179.55(11) ?
    O1 C2 C3 C4 . . . . -178.13(11) ?
    C1 C2 C3 C4 . . . . 1.57(18) ?
    C2 C3 C4 C5 . . . . 0.38(18) ?
    C3 C4 C5 C6 . . . . 178.04(12) ?
    C3 C4 C5 C10 . . . . -2.30(18) ?
    C4 C5 C6 C7 . . . . 178.34(12) ?
    C10 C5 C6 C7 . . . . -1.32(18) ?
    C5 C6 C7 C8 . . . . -0.71(19) ?
    C6 C7 C8 C9 . . . . 1.9(2) ?
    C7 C8 C9 C10 . . . . -1.0(2) ?
    C8 C9 C10 C5 . . . . -1.02(18) ?
    C8 C9 C10 C1 . . . . 179.19(12) ?
    C6 C5 C10 C9 . . . . 2.15(17) ?
    C4 C5 C10 C9 . . . . -177.51(11) ?
    C6 C5 C10 C1 . . . . -178.04(11) ?
    C4 C5 C10 C1 . . . . 2.30(17) ?
    C2 C1 C10 C9 . . . . 179.36(11) ?
    C11 C1 C10 C9 . . . . -1.70(17) ?
    C2 C1 C10 C5 . . . . -0.43(16) ?
    C11 C1 C10 C5 . . . . 178.51(11) ?
    C2 C1 C11 N1 . . . . 3.82(17) ?
    C10 C1 C11 N1 . . . . -175.10(11) ?
    C1 C11 N1 N2 . . . . 179.91(10) ?
    C11 N1 N2 C12 . . . . -179.21(10) ?
    N1 N2 C12 O2 . . . . 3.65(17) ?
    N1 N2 C12 C13 . . . . -176.03(9) ?
    O2 C12 C13 C14 . . . . 174.93(12) ?
    N2 C12 C13 C14 . . . . -5.38(17) ?
    O2 C12 C13 C17 . . . . -4.57(17) ?
    N2 C12 C13 C17 . . . . 175.11(10) ?
    C17 C13 C14 C15 . . . . 2.30(17) ?
    C12 C13 C14 C15 . . . . -177.18(11) ?
    C13 C14 C15 N3 . . . . -0.78(18) ?
    C14 C15 N3 C16 . . . . -2.04(18) ?
    C15 N3 C16 C17 . . . . 3.20(18) ?
    N3 C16 C17 C13 . . . . -1.54(18) ?
    C14 C13 C17 C16 . . . . -1.17(18) ?
    C12 C13 C17 C16 . . . . 178.37(11) ?
loop_
    _geom_hbond_atom_site_label_D
    _geom_hbond_atom_site_label_H
    _geom_hbond_atom_site_label_A
    _geom_hbond_site_symmetry_A
    _geom_hbond_distance_DH
    _geom_hbond_distance_HA
    _geom_hbond_distance_DA
    _geom_hbond_angle_DHA
    O1 H1 N1 . 0.84 1.82 2.5519(15) 144.9
    N2 H2 O3A . 0.88 2.21 3.0332(19) 155.3
    N3 H3A O1A 3_676 0.88 1.80 2.6794(14) 174.1
    C14 H14 O3A . 0.95 2.26 3.1528(16) 155.7
    C8 H8 O2 1_445 0.95 2.60 3.2449(19) 125.4
    C15 H15 O2A 1_565 0.95 2.61 3.3089(19) 130.3
    C16 H16 O1A 1_665 0.95 2.28 3.1923(16) 160.1
    C16 H16 O2A 1_665 0.95 2.62 3.4553(19) 147.4
_iucr_refine_instructions_details
;
TITL b1051 in P2(1)/c
CELL 0.71073   8.695    6.375   28.955   90.000  98.19   90.000
ZERR    4.00   0.003    0.002    0.009    0.000   0.04    0.000
SYMM -X, 0.5+Y, 0.5-Z
SFAC C H N O
UNIT 68 56 16 20
ACTA 53
TEMP -173
L.S. 6
HTAB 2
mpla c1 c2 c3 c4 c5 c6 c7 c8 c9 c10
mpla c13 c14 c15 c16 c17 N3
htab o1 n1
htab n2 o3a
htab n3 o1a_$1
htab c14 o3a
htab c8 o2_$2
htab c15 o2a_$3
htab c16 o1a_$4
htab c16 o2a_$4
eqiv $1 -x+1, -y+2, -z+1
eqiv $2 x-1,y-1,z
eqiv $3 x,y+1,z
eqiv $4 x+1,y+1,z
BOND $H
FMAP 2
size 0.3 0.1 0.07
conf
PLAN 20
WGHT    0.048000
FVAR       1.75124
O1    4    0.970120    0.070725    0.680806    11.00000    0.01681    0.02007 =
         0.02324    0.00396   -0.00031   -0.00376
AFIX 147
H1    2    0.939535    0.174939    0.664249    11.00000   -1.50000
AFIX   0
C1    1    0.692542    0.003219    0.670268    11.00000    0.01723    0.01249 =
         0.01035   -0.00018    0.00168    0.00025
C2    1    0.846557   -0.048058    0.687678    11.00000    0.01770    0.01650 =
         0.01266   -0.00275    0.00172   -0.00160
C3    1    0.882423   -0.233669    0.714084    11.00000    0.01874    0.02034 =
         0.01495    0.00079   -0.00044    0.00389
AFIX  43
H3    2    0.987279   -0.264298    0.726292    11.00000   -1.20000
AFIX   0
C4    1    0.767304   -0.368097    0.722012    11.00000    0.02494    0.01591 =
         0.01374    0.00275    0.00246    0.00463
AFIX  43
H4    2    0.793091   -0.491282    0.739912    11.00000   -1.20000
AFIX   0
C5    1    0.609453   -0.327762    0.704047    11.00000    0.02253    0.01439 =
         0.01169    0.00010    0.00499    0.00097
C6    1    0.491343   -0.472025    0.711324    11.00000    0.02736    0.01578 =
         0.01658    0.00215    0.00671   -0.00028
AFIX  43
H6    2    0.518635   -0.598797    0.727710    11.00000   -1.20000
AFIX   0
C7    1    0.338243   -0.431688    0.695102    11.00000    0.02391    0.02307 =
         0.02319    0.00244    0.00806   -0.00700
AFIX  43
H7    2    0.259973   -0.530127    0.699848    11.00000   -1.20000
AFIX   0
C8    1    0.298660   -0.242182    0.671297    11.00000    0.01772    0.02843 =
         0.02206    0.00307    0.00094   -0.00325
AFIX  43
H8    2    0.192442   -0.211798    0.660840    11.00000   -1.20000
AFIX   0
C9    1    0.410424   -0.100384    0.662885    11.00000    0.01922    0.01909 =
         0.01771    0.00508    0.00065   -0.00006
AFIX  43
H9    2    0.380302    0.025042    0.646308    11.00000   -1.20000
AFIX   0
C10   1    0.570405   -0.138451    0.678600    11.00000    0.01748    0.01439 =
         0.01135   -0.00027    0.00266   -0.00020
C11   1    0.657239    0.195201    0.643478    11.00000    0.01803    0.01353 =
         0.01283   -0.00077    0.00136    0.00000
AFIX  43
H11   2    0.552615    0.234812    0.633228    11.00000   -1.20000
AFIX   0
N1    3    0.770335    0.310001    0.633970    11.00000    0.02174    0.01159 =
         0.01438    0.00118    0.00200   -0.00100
N2    3    0.738117    0.491643    0.608608    11.00000    0.01924    0.01280 =
         0.01675    0.00383    0.00176   -0.00087
AFIX  43
H2    2    0.642535    0.533439    0.598874    11.00000   -1.20000
AFIX   0
C12   1    0.865182    0.602057    0.599676    11.00000    0.02098    0.01392 =
         0.01466   -0.00147    0.00210   -0.00368
O2    4    0.997491    0.539439    0.611148    11.00000    0.01944    0.02023 =
         0.03270    0.00442    0.00083   -0.00155
C13   1    0.836181    0.809542    0.574793    11.00000    0.02008    0.01324 =
         0.01218   -0.00092    0.00329   -0.00300
C14   1    0.690623    0.889609    0.556962    11.00000    0.02002    0.01527 =
         0.01600   -0.00074    0.00188   -0.00566
AFIX  43
H14   2    0.598722    0.815699    0.561125    11.00000   -1.20000
AFIX   0
C15   1    0.681919    1.077767    0.533176    11.00000    0.02098    0.01666 =
         0.01616   -0.00102    0.00138   -0.00298
AFIX  43
H15   2    0.583443    1.133109    0.520522    11.00000   -1.20000
AFIX   0
N3    3    0.812201    1.183178    0.527822    11.00000    0.02494    0.01456 =
         0.01407    0.00155    0.00296   -0.00481
AFIX  43
H3A   2    0.804287    1.300739    0.511729    11.00000   -1.20000
AFIX   0
C16   1    0.953430    1.115399    0.546130    11.00000    0.02123    0.01943 =
         0.01934   -0.00017    0.00509   -0.00642
AFIX  43
H16   2    1.042851    1.196999    0.543081    11.00000   -1.20000
AFIX   0
C17   1    0.968319    0.925894    0.569503    11.00000    0.01930    0.01923 =
         0.01780    0.00058    0.00246   -0.00325
AFIX  43
H17   2    1.068369    0.875000    0.581941    11.00000   -1.20000
AFIX   0
N1A   3    0.322882    0.410510    0.543325    11.00000    0.01820    0.02179 =
         0.02067    0.00276    0.00113   -0.00448
O1A   4    0.196466    0.447862    0.516794    11.00000    0.01691    0.02079 =
         0.02233    0.00523   -0.00205   -0.00373
O2A   4    0.345015    0.234881    0.561602    11.00000    0.02738    0.02248 =
         0.03044    0.00914   -0.00094    0.00007
O3A   4    0.423670    0.551449    0.549717    11.00000    0.03117    0.03855 =
         0.05902    0.01972   -0.01778   -0.02261
HKLF 4
REM  b1051 in P2(1)/c
REM R1 =  0.0403 for   3368 Fo > 4sig(Fo)  and  0.0674 for all   5046 data
REM    236 parameters refined using      0 restraints
END
     moiety
WGHT      0.0547      0.0000
REM Highest difference peak  0.413,  deepest hole -0.223,  1-sigma level  0.051
Q1    1   0.8473  0.7046  0.5845  11.00000  0.05    0.41
Q2    1   0.6770  0.0843  0.6554  11.00000  0.05    0.36
Q3    1   0.8654 -0.1423  0.7033  11.00000  0.05    0.35
Q4    1   0.8940  0.8719  0.5735  11.00000  0.05    0.34
Q5    1   0.5948 -0.2244  0.6930  11.00000  0.05    0.32
Q6    1   0.7550  0.3869  0.6209  11.00000  0.05    0.31
Q7    1   0.6413 -0.0730  0.6759  11.00000  0.05    0.31
Q8    1   0.6975  0.9882  0.5488  11.00000  0.05    0.31
Q9    1   0.5452 -0.4036  0.7019  11.00000  0.05    0.29
Q10   1   0.4148 -0.4452  0.6990  11.00000  0.05    0.28
Q11   1   0.7659 -0.0029  0.6832  11.00000  0.05    0.28
Q12   1   0.4947 -0.1194  0.6758  11.00000  0.05    0.28
Q13   1   0.3327 -0.3177  0.6900  11.00000  0.05    0.27
Q14   1   0.8064 -0.2719  0.7136  11.00000  0.05    0.26
Q15   1   0.9648  0.9987  0.5510  11.00000  0.05    0.25
Q16   1   0.7728  0.8670  0.5649  11.00000  0.05    0.25
Q17   1   0.6808 -0.3533  0.7144  11.00000  0.05    0.24
Q18   1   0.8606  0.2627  0.6393  11.00000  0.05 moiety   0.22
Q19   1   0.3707 -0.1765  0.6775  11.00000  0.05    0.21
Q20   1   0.7573  1.1098  0.5329  11.00000  0.05    0.21
;
data_global
_journal_date_recd_electronic     2011-12-20
_journal_date_accepted     2012-01-06
_journal_name_full     'Acta Crystallographica, Section E'
_journal_year     2012
_journal_volume     68
_journal_issue      2
_journal_page_first     o367
_journal_page_last     o368
_journal_paper_category     QO
_journal_paper_doi     10.1107/S160053681200061X
_journal_coeditor_code     GO2040
_publ_contact_author_name     'Rahman Bikas'
_publ_contact_author_address
;
Young Researchers Club, Tabriz Branch, Islamic Azad University, Tabriz, Iran
;
_publ_contact_author_email     'bikas_r@yahoo.com'
_publ_contact_author_fax     '+98 241 5283203'
_publ_contact_author_phone     '+98 241 5152576'
_publ_section_title
;\
(<i>E</i>)-4-{2-[(2-Hydroxynaphthalen-1-yl)methylidene]hydrazinecarbonyl}\
pyridinium nitrate
;
loop_
    _publ_author_name
    _publ_author_footnote
    _publ_author_address
    'Bikas, Rahman' .
;
Young Researchers Club, Tabriz Branch, Islamic Azad University, Tabriz, Iran
;
    'Hosseini Monfared, Hassan' .
;
Department of Chemistry, University of Zanjan, 45195-313, Zanjan, Iran
;
    'Lis, Tadeusz' .
;
Faculty of Chemistry, University of Wroclaw, Joliot-Curie 14, Wroclaw 50-383,
Poland
;
    'Siczek, Milosz' .
;
Faculty of Chemistry, University of Wroclaw, Joliot-Curie 14, Wroclaw 50-383,
Poland
;
