# Supplementary material for: (E)-4-{2-[(2-Hy­droxy­naphthalen-1-yl)methyl­idene]hydrazinecarbon­yl}pyridinium nitrate
Source: Acta Crystallogr Sect E Struct Rep Online. 2012 Jan 11;68(Pt 2):o367–8. doi: 10.1107/S160053681200061X (PMC3275047; doi:10.1107/S160053681200061X)
Supplement: Supplementary file 2 [file e-68-0o367-Isup2.hkl]

# 
# h,k,l, Fc-squared, Fo-squared, sigma(Fo-squared) and status flag 
# 
data_I
_shelx_title ' b1051 in P2(1)/c' 
_shelx_refln_list_code          4 
_shelx_F_calc_maximum      238.95 
_exptl_crystal_F_000       736.00 
_reflns_d_resolution_high  0.6886 
 
loop_ 
 _symmetry_equiv_pos_as_xyz 
 'x, y, z' 
 '-x, y+1/2, -z+1/2' 
 '-x, -y, -z' 
 'x, -y-1/2, z-1/2' 
 
_cell_length_a     8.6950 
_cell_length_b     6.3750 
_cell_length_c    28.9550 
_cell_angle_alpha  90.000 
_cell_angle_beta   98.190 
_cell_angle_gamma  90.000 
 
_shelx_F_squared_multiplier     1.000 
 
loop_ 
 _refln_index_h 
 _refln_index_k 
 _refln_index_l 
 _refln_F_squared_calc 
 _refln_F_squared_meas 
 _refln_F_squared_sigma 
 _refln_observed_status 
   2   0   0     3922.13     3762.00     71.54 o 
   3   0   0     6657.75     6858.42     34.11 o 
   4   0   0       70.15       64.92      6.37 o 
   5   0   0     1234.49     1296.77     20.03 o 
   6   0   0     2452.86     2455.73     58.61 o 
   7   0   0      357.91      369.81     14.46 o 
   8   0   0      328.54      337.81     49.78 o 
   9   0   0      231.99      252.60     23.61 o 
  10   0   0       17.64       23.20     10.85 o 
  11   0   0      616.22      696.90     25.55 o 
  12   0   0       64.18       86.48     13.58 o 
   1   1   0      226.30      233.91      2.47 o 
   2   1   0      160.57      174.73      4.09 o 
   3   1   0      860.00      888.80     11.44 o 
   4   1   0       44.24       80.44      4.65 o 
   5   1   0     1218.91     1239.75     13.95 o 
   6   1   0      227.18      234.35      7.99 o 
   7   1   0      105.37      108.08      7.14 o 
   8   1   0        1.39        2.20      5.79 o 
   9   1   0       78.59       68.39      8.03 o 
  10   1   0        6.33        6.01      7.42 o 
  11   1   0        1.43       -0.42      8.14 o 
  12   1   0        0.07       -7.66     11.88 o 
   0   2   0     4428.67     4399.97     43.13 o 
   1   2   0       96.08      119.31      3.26 o 
   2   2   0     1807.40     1808.98     12.54 o 
   3   2   0      543.72      611.91      8.94 o 
   4   2   0     2599.17     2885.64     24.00 o 
   5   2   0       36.31       32.02      4.42 o 
   6   2   0      157.68      136.89      6.75 o 
   7   2   0      489.41      441.46     11.06 o 
   8   2   0        6.19        5.39      5.90 o 
   9   2   0        9.20        9.23      6.78 o 
  10   2   0       29.94       32.37      7.94 o 
  11   2   0       27.43       40.75      7.77 o 
  12   2   0       33.56       39.01      9.76 o 
   1   3   0      612.18      569.43     15.39 o 
   2   3   0     1025.65     1105.53     10.18 o 
   3   3   0     2976.66     3046.72     46.01 o 
   4   3   0      271.18      273.58      8.13 o 
   5   3   0       32.48       34.32      5.37 o 
   6   3   0       73.75       76.21      5.96 o 
   7   3   0       60.59       49.86      6.31 o 
   8   3   0       15.79       21.15      6.47 o 
   9   3   0       44.95       39.92      7.37 o 
  10   3   0        0.70        4.99      7.56 o 
  11   3   0       19.24       19.83     10.41 o 
   0   4   0       93.96       85.65      5.75 o 
   1   4   0        6.81        6.63      3.25 o 
   2   4   0      216.91      220.68      5.72 o 
   3   4   0        0.33        0.52      3.34 o 
   4   4   0      126.65      120.23      5.60 o 
   5   4   0      284.14      240.25      9.20 o 
   6   4   0      262.43      254.96     10.33 o 
   7   4   0        0.39       -1.15      6.72 o 
   8   4   0      142.97      137.45     10.61 o 
   9   4   0        0.50        7.63     10.34 o 
  10   4   0       22.61       37.64     12.54 o 
  11   4   0      257.26      300.23     21.72 o 
   1   5   0        1.17       -0.62      3.45 o 
   2   5   0     1278.90     1291.31     18.22 o 
   3   5   0       20.29       20.80      4.13 o 
   4   5   0        1.32        0.98      4.19 o 
   5   5   0      346.17      345.49     14.92 o 
   6   5   0      126.31      148.69     13.13 o 
   7   5   0       24.09       22.88      9.97 o 
   8   5   0       52.65       51.62     12.47 o 
   9   5   0       41.76       57.83     12.81 o 
  10   5   0       24.31       17.02     13.04 o 
   0   6   0      295.20      296.19     11.07 o 
   1   6   0      107.66      103.51      6.04 o 
   2   6   0      134.12      132.87      6.59 o 
   3   6   0      734.06      732.62     14.67 o 
   4   6   0      176.74      175.40     10.06 o 
   5   6   0      118.77      110.82      8.75 o 
   6   6   0      218.72      203.20     35.38 o 
   7   6   0       38.11       37.22     11.95 o 
   8   6   0       37.34       30.09     12.69 o 
   9   6   0      113.98      116.37     16.00 o 
   1   7   0      178.39      174.29      8.90 o 
   2   7   0       19.86       27.00      6.54 o 
   3   7   0       94.59       79.21      7.78 o 
   4   7   0       42.09       44.76      7.52 o 
   5   7   0        3.93        9.05      8.43 o 
   6   7   0       86.37       80.96     19.04 o 
   7   7   0        0.06       -1.69     15.18 o 
   8   7   0      324.92      345.91     30.89 o 
   0   8   0      108.96      111.95     15.24 o 
   1   8   0       93.00       83.30     11.35 o 
   2   8   0        1.66        1.14      9.34 o 
   3   8   0       19.61       23.23      7.31 o 
   4   8   0       19.05       24.18      8.23 o 
   5   8   0      474.64      568.30     16.34 o 
   6   8   0      222.50      223.00     28.06 o 
   1   9   0      123.11      141.11     27.52 o 
   2   9   0       25.03       25.52     10.30 o 
 -12   1   1       56.53       65.11     10.04 o 
 -11   1   1       92.33       95.44     10.00 o 
 -10   1   1      178.28      188.78     10.72 o 
  -9   1   1      121.86      111.81      8.63 o 
  -8   1   1      446.29      420.10     11.76 o 
  -7   1   1     1753.04     1706.15     33.05 o 
  -6   1   1      212.30      210.11      7.63 o 
  -5   1   1       50.75       57.58      4.98 o 
  -4   1   1     2071.03     2213.69     16.28 o 
  -3   1   1       17.52       33.95      3.50 o 
  -2   1   1     1190.75     1139.96     10.99 o 
  -1   1   1       12.23       19.37      1.43 o 
   0   1   1      177.80      225.18      3.01 o 
   1   1   1     2647.07     2609.95     10.37 o 
   2   1   1      285.77      248.42      4.02 o 
   3   1   1     3847.38     4060.03     34.53 o 
   4   1   1      237.48      247.26      6.38 o 
   5   1   1      833.16      936.29     14.77 o 
   6   1   1       11.58       14.43      4.76 o 
   7   1   1     1648.15     1577.27     32.79 o 
   8   1   1      120.79      109.18      7.77 o 
   9   1   1      171.80      158.99      9.35 o 
  10   1   1       11.67       22.03      7.89 o 
  11   1   1       98.98      105.13     10.18 o 
  12   1   1       12.24        5.99      8.48 o 
 -12   2   1       14.24       28.14      9.13 o 
 -11   2   1       15.46       22.76      8.27 o 
 -10   2   1        0.25       -0.31      7.35 o 
  -9   2   1        0.66        4.87      6.93 o 
  -8   2   1       62.11       44.27      6.63 o 
  -7   2   1        2.43       -0.54      5.23 o 
  -6   2   1      700.85      729.70     13.52 o 
  -5   2   1       47.97       53.62      5.01 o 
  -4   2   1      365.76      368.55      7.57 o 
  -3   2   1     1207.25     1329.52     15.40 o 
  -2   2   1      886.87      894.81      8.15 o 
  -1   2   1     2538.82     2291.70     17.72 o 
   0   2   1      774.94      724.36      6.03 o 
   1   2   1      133.96      112.27      3.01 o 
   2   2   1       13.96       26.00      2.76 o 
   3   2   1     1047.68     1154.95     10.71 o 
   4   2   1       21.95       25.73      3.78 o 
   5   2   1      201.61      217.37      6.89 o 
   6   2   1        4.52        7.31      4.57 o 
   7   2   1      708.39      711.62     13.53 o 
   8   2   1      290.61      233.27      9.71 o 
   9   2   1       30.47       32.07      7.13 o 
  10   2   1       21.83       17.60      7.37 o 
  11   2   1       28.42       35.39      8.14 o 
  12   2   1        2.95        5.25      9.11 o 
 -11   3   1      361.61      436.56     17.88 o 
 -10   3   1        9.90       14.85      7.03 o 
  -9   3   1        0.63       -1.96      6.80 o 
  -8   3   1      118.70      101.54      7.50 o 
  -7   3   1        6.00        3.36      5.41 o 
  -6   3   1      273.39      241.45      8.26 o 
  -5   3   1      335.36      367.39     10.26 o 
  -4   3   1        0.08       -0.81      4.08 o 
  -3   3   1       97.40      125.32      4.95 o 
  -2   3   1        4.64        7.90      2.92 o 
  -1   3   1      492.50      493.36      9.57 o 
   0   3   1     5311.46     5456.07     49.51 o 
   1   3   1      344.26      414.94      7.50 o 
   2   3   1       34.59       39.04      3.27 o 
   3   3   1        7.47        3.34      3.06 o 
   4   3   1       80.59       89.90      5.79 o 
   5   3   1      189.07      195.16      6.75 o 
   6   3   1        8.71        6.28      4.66 o 
   7   3   1       50.52       47.39      6.09 o 
   8   3   1      131.45      117.12      7.88 o 
   9   3   1       15.34       14.73      6.63 o 
  10   3   1       10.37        6.99      7.80 o 
  11   3   1        7.08       17.63     10.57 o 
 -11   4   1        2.44       12.28     14.01 o 
 -10   4   1       53.82       66.10     12.74 o 
  -9   4   1       55.08       69.73     13.82 o 
  -8   4   1        0.06        0.23      7.34 o 
  -7   4   1       82.89       74.94      8.09 o 
  -6   4   1       29.14       21.30      6.32 o 
  -5   4   1       52.41       43.34      6.24 o 
  -4   4   1      685.77      703.35     10.65 o 
  -3   4   1      123.68      124.96      5.11 o 
  -2   4   1      720.62      790.39      9.79 o 
  -1   4   1     1273.91     1214.47     13.08 o 
   0   4   1      378.83      386.82      6.75 o 
   1   4   1       10.40        5.70      2.94 o 
   2   4   1       15.11       15.74      3.19 o 
   3   4   1      262.15      264.12      8.35 o 
   4   4   1      288.18      258.57      6.92 o 
   5   4   1       15.06        7.25      4.85 o 
   6   4   1       17.25       14.00      5.93 o 
   7   4   1        8.26        5.87      6.63 o 
   8   4   1       68.51       65.62     11.61 o 
   9   4   1      107.63      117.20     14.09 o 
  10   4   1       12.97       16.28     11.99 o 
  11   4   1       14.51       11.80     13.82 o 
 -10   5   1        1.43       -3.30     12.05 o 
  -9   5   1       30.89       34.65     12.84 o 
  -8   5   1        0.01       -0.75     11.21 o 
  -7   5   1        5.92        0.73      9.32 o 
  -6   5   1      898.02      819.44     22.52 o 
  -5   5   1      109.90       98.34      7.27 o 
  -4   5   1      346.45      308.81      8.23 o 
  -3   5   1      460.26      457.75      9.27 o 
  -2   5   1      541.10      520.10      9.15 o 
  -1   5   1        3.41        3.36      3.17 o 
   0   5   1        4.47        5.57      3.49 o 
   1   5   1       31.51       26.78      3.65 o 
   2   5   1       98.06       91.73      4.90 o 
   3   5   1       70.61       68.45      4.80 o 
   4   5   1     1329.46     1313.03     25.56 o 
   5   5   1      284.89      248.23     13.50 o 
   6   5   1       32.59       23.62      9.50 o 
   7   5   1       23.85       27.10     10.56 o 
   8   5   1       33.52       33.50     11.24 o 
   9   5   1        1.03        8.00     11.40 o 
  10   5   1        2.03        7.18     13.11 o 
  -9   6   1       54.32       49.88     14.52 o 
  -8   6   1       96.35      118.99     15.06 o 
  -7   6   1       38.34       33.95     11.16 o 
  -6   6   1       91.18       97.21     15.83 o 
  -5   6   1        1.42        6.07      6.38 o 
  -4   6   1        3.00        3.22      6.07 o 
  -3   6   1       64.06       52.83      6.41 o 
  -2   6   1      352.54      358.64      9.00 o 
  -1   6   1      563.61      516.34      8.84 o 
   0   6   1       53.32       50.79      5.97 o 
   1   6   1      269.04      278.16      8.19 o 
   2   6   1      767.86      735.33     12.21 o 
   3   6   1     1124.45     1098.74     17.54 o 
   4   6   1        0.24        3.19      5.86 o 
   5   6   1       43.42       41.94      7.18 o 
   6   6   1       65.76       58.00     10.71 o 
   7   6   1       33.24       27.69     11.14 o 
   8   6   1        0.71       -0.91     12.88 o 
   9   6   1      256.93      281.46     20.46 o 
  -8   7   1       37.04       49.72     19.46 o 
  -7   7   1        0.21        1.49     17.52 o 
  -6   7   1        3.82       -2.25     14.86 o 
  -5   7   1        0.90       -0.17      8.62 o 
  -4   7   1       10.25       16.28      8.11 o 
  -3   7   1       37.95       44.98      7.36 o 
  -2   7   1       42.59       39.65      6.86 o 
  -1   7   1       25.81       31.05      6.61 o 
   0   7   1       42.04       33.25      5.25 o 
   1   7   1      206.85      188.74      9.20 o 
   2   7   1       51.90       42.04      7.01 o 
   3   7   1       35.91       36.18      7.20 o 
   4   7   1       61.27       67.72      7.80 o 
   5   7   1       25.77       26.21      9.34 o 
   6   7   1      199.62      194.95     22.85 o 
   7   7   1        1.10        9.70     17.76 o 
   8   7   1       34.19       26.79     21.84 o 
  -6   8   1       30.51       37.27     11.93 o 
  -5   8   1        1.92        1.93      7.77 o 
  -4   8   1        9.91        8.78      7.60 o 
  -3   8   1       12.02        7.67      9.78 o 
  -2   8   1       71.52       68.65     10.73 o 
  -1   8   1       64.56       83.10     10.44 o 
   0   8   1       45.68       40.37     12.18 o 
   1   8   1        2.64        6.29      8.98 o 
   2   8   1        6.95        3.14      8.84 o 
   3   8   1       19.09       22.81      7.64 o 
   4   8   1       28.22       30.26      8.06 o 
   5   8   1       12.43       14.43      8.07 o 
   6   8   1       56.62       41.84     12.55 o 
  -2   9   1       31.59       29.57     10.77 o 
  -1   9   1        2.22       -2.60     10.09 o 
   0   9   1       40.33       53.92     10.87 o 
   1   9   1       82.33       79.54     11.67 o 
   2   9   1        4.69       12.31      9.73 o 
 -12   0   2        1.67       -0.38     12.19 o 
 -11   0   2       29.70       37.04     12.76 o 
 -10   0   2      112.78      133.10     13.32 o 
  -9   0   2      430.71      404.58     21.10 o 
  -8   0   2     2867.25     2852.03     38.84 o 
  -7   0   2      195.13      193.05     11.78 o 
  -6   0   2      369.35      385.19     13.30 o 
  -5   0   2        1.21        2.56      5.63 o 
  -4   0   2      231.23      190.28      8.19 o 
  -3   0   2      731.51      801.09     12.71 o 
  -2   0   2    16536.05    16298.05    335.95 o 
  -1   0   2     6480.46     6280.15    207.77 o 
   1   0   2    22307.54    20973.92    114.54 o 
   2   0   2     1467.57     1570.85     13.72 o 
   3   0   2       85.25       58.66      5.53 o 
   4   0   2        0.30        1.78      5.04 o 
   5   0   2     1462.78     1568.52     22.03 o 
   6   0   2      872.18      801.71     17.87 o 
   7   0   2        7.57        1.39      7.48 o 
   8   0   2      247.87      225.01     13.09 o 
   9   0   2      598.78      646.10     21.43 o 
  10   0   2      116.87      104.01     12.81 o 
  11   0   2       32.53       36.40     11.33 o 
  12   0   2        0.52      -11.73     11.73 o 
 -12   1   2        0.96        8.35      8.51 o 
 -11   1   2       24.34       30.24      8.29 o 
 -10   1   2      152.87      154.61      9.90 o 
  -9   1   2       65.75       57.08      7.67 o 
  -8   1   2        4.65        4.20      6.31 o 
  -7   1   2     3333.33     3329.57     50.74 o 
  -6   1   2      132.79      121.36      6.51 o 
  -5   1   2      309.02      269.81      7.31 o 
  -4   1   2      433.09      406.75      7.82 o 
  -3   1   2     2073.97     2170.29     16.73 o 
  -2   1   2      187.30      154.32      4.14 o 
  -1   1   2       32.29       37.79      1.65 o 
   0   1   2      883.59      889.42      9.77 o 
   1   1   2       37.39       42.82      1.42 o 
   2   1   2     3543.68     3471.23     13.67 o 
   3   1   2       99.25       90.11      4.18 o 
   4   1   2     3219.21     3496.82     30.53 o 
   5   1   2      324.09      336.01      7.95 o 
   6   1   2       33.02       24.53      4.91 o 
   7   1   2      206.91      188.76      8.30 o 
   8   1   2       14.92       15.17      6.40 o 
   9   1   2      168.06      180.88      9.67 o 
  10   1   2      116.28      107.22      9.25 o 
  11   1   2        0.14        7.95      8.24 o 
  12   1   2        1.52        2.59      8.87 o 
 -12   2   2       55.71       68.15     10.38 o 
 -11   2   2       63.30       53.34      8.74 o 
 -10   2   2       93.74       85.15      8.52 o 
  -9   2   2       15.99       15.04      6.73 o 
  -8   2   2      459.98      444.34     12.16 o 
  -7   2   2        0.54        0.97      5.51 o 
  -6   2   2      125.45      141.37      6.89 o 
  -5   2   2        0.39        5.31      4.12 o 
  -4   2   2     2559.48     2853.54     23.78 o 
  -3   2   2     1006.87     1118.10     12.64 o 
  -2   2   2       21.67       15.65      2.81 o 
  -1   2   2        8.20        7.39      2.34 o 
   0   2   2      149.79      151.31      3.13 o 
   1   2   2      284.15      316.60      4.73 o 
   2   2   2        8.29       14.57      2.13 o 
   3   2   2      172.32      183.61      4.17 o 
   4   2   2     2311.44     2547.22     20.06 o 
   5   2   2       84.77       97.11      5.43 o 
   6   2   2     1040.63      988.79     15.86 o 
   7   2   2      500.32      546.97     12.26 o 
   8   2   2      145.63      106.12      8.06 o 
   9   2   2      254.26      249.18     10.62 o 
  10   2   2       64.39       68.01      8.58 o 
  11   2   2       19.86       26.45      7.77 o 
  12   2   2       45.80       45.69     11.48 o 
 -11   3   2      124.46      132.41     10.72 o 
 -10   3   2        1.08       -2.31      7.05 o 
  -9   3   2      105.88       88.16      8.22 o 
  -8   3   2       24.33       27.82      6.40 o 
  -7   3   2      166.94      150.23      7.89 o 
  -6   3   2       84.65       85.80      6.02 o 
  -5   3   2      200.40      200.77      8.26 o 
  -4   3   2      108.92      116.60      6.31 o 
  -3   3   2        1.37        3.67      3.15 o 
  -2   3   2     1223.74     1226.98     22.27 o 
  -1   3   2      189.31      223.92      4.81 o 
   0   3   2     2477.89     2673.52     22.34 o 
   1   3   2      765.39      740.28      7.10 o 
   2   3   2      138.51      118.51      4.05 o 
   3   3   2        9.86        5.87      3.02 o 
   4   3   2      361.69      347.15      9.28 o 
   5   3   2      488.82      483.62      9.55 o 
   6   3   2       12.90       11.36      4.75 o 
   7   3   2       26.94       26.93      5.54 o 
   8   3   2      160.05      162.24      9.01 o 
   9   3   2      123.68      157.02      9.71 o 
  10   3   2       93.92       94.73     12.07 o 
  11   3   2      302.62      362.69     27.14 o 
 -11   4   2       92.09       93.39     15.85 o 
 -10   4   2        7.28       -5.46     22.05 o 
  -9   4   2       42.28       53.32     11.80 o 
  -8   4   2       13.61       -1.51      7.42 o 
  -7   4   2       41.44       45.07      8.15 o 
  -6   4   2      202.86      178.92      9.24 o 
  -5   4   2      831.36      820.17     15.04 o 
  -4   4   2        7.60        6.57      3.81 o 
  -3   4   2       38.89       42.00      4.08 o 
  -2   4   2        0.96        1.96      3.07 o 
  -1   4   2       98.99      113.14      4.31 o 
   0   4   2      160.22      159.89      4.82 o 
   1   4   2      321.47      354.85      6.39 o 
   2   4   2        1.31        2.00      2.85 o 
   3   4   2      386.87      363.66      9.05 o 
   4   4   2        1.07       -0.11      3.62 o 
   5   4   2      824.71      827.64     18.31 o 
   6   4   2      395.60      349.11     19.76 o 
   7   4   2      247.17      220.79     10.69 o 
   8   4   2       24.82       24.23     10.51 o 
   9   4   2       13.30       15.36     11.81 o 
  10   4   2      126.66      173.51     22.98 o 
  11   4   2       42.01       45.35     15.36 o 
 -10   5   2        4.56       -4.67     19.25 o 
  -9   5   2        1.01       -8.13     10.83 o 
  -8   5   2        0.11       -2.75     10.39 o 
  -7   5   2      271.97      267.63     15.76 o 
  -6   5   2      934.09      892.32     17.76 o 
  -5   5   2       37.64       47.05      6.50 o 
  -4   5   2       48.20       49.41      5.50 o 
  -3   5   2       27.05       31.00      4.32 o 
  -2   5   2        9.21        6.33      3.58 o 
  -1   5   2     1145.31     1166.67     11.25 o 
   0   5   2       57.55       54.19      4.23 o 
   1   5   2       35.47       33.69      3.82 o 
   2   5   2      288.63      294.41      6.42 o 
   3   5   2        7.58        9.13      3.86 o 
   4   5   2       17.53       16.43      5.58 o 
   5   5   2       62.60       53.32      8.33 o 
   6   5   2      219.30      198.09     13.75 o 
   7   5   2       43.69       38.84     11.45 o 
   8   5   2      108.56       82.56     13.58 o 
   9   5   2        2.17        5.33     13.20 o 
  10   5   2        3.63        8.68     12.83 o 
  -9   6   2       51.53       54.25     14.16 o 
  -8   6   2       52.03       48.81     11.54 o 
  -7   6   2      105.19      115.80     18.85 o 
  -6   6   2       11.13       10.06      9.52 o 
  -5   6   2       48.92       51.72      7.02 o 
  -4   6   2       15.40       12.70      6.08 o 
  -3   6   2       25.02       26.49      5.91 o 
  -2   6   2      867.68      862.17     13.44 o 
  -1   6   2      133.14      137.52      5.48 o 
   0   6   2      207.31      203.52      6.81 o 
   1   6   2     1933.91     1936.05     18.62 o 
   2   6   2      513.48      508.54     10.65 o 
   3   6   2      862.74      868.59     13.72 o 
   4   6   2        5.28        5.67      6.13 o 
   5   6   2        0.02        5.12      6.09 o 
   6   6   2       15.42       20.50      9.20 o 
   7   6   2        0.35       -9.07     10.91 o 
   8   6   2        0.97        1.62     11.79 o 
   9   6   2      229.20      233.40     21.58 o 
  -8   7   2       14.70       15.63     20.54 o 
  -7   7   2        3.96       -7.91     14.88 o 
  -6   7   2      206.86      217.80     23.08 o 
  -5   7   2      178.53      189.62     12.72 o 
  -4   7   2        0.02       -0.55      8.11 o 
  -3   7   2        0.23       -2.60      6.43 o 
  -2   7   2      963.67      955.21     17.10 o 
  -1   7   2       21.45       18.86      6.33 o 
   0   7   2       32.01       26.01      8.38 o 
   1   7   2      130.11      117.15      9.00 o 
   2   7   2       21.73       22.28      6.77 o 
   3   7   2       20.76       27.50      7.07 o 
   4   7   2        0.01        0.73      5.85 o 
   5   7   2        1.87        2.47      7.13 o 
   6   7   2       40.28       32.49     11.47 o 
   7   7   2        0.41        2.97     11.76 o 
   8   7   2       31.57       30.51     14.08 o 
  -6   8   2      162.26      161.45     22.07 o 
  -5   8   2      104.20       95.56      9.77 o 
  -4   8   2       49.54       67.20     10.16 o 
  -3   8   2      211.87      251.50     14.26 o 
  -2   8   2      162.41      184.54     13.20 o 
  -1   8   2        9.32        3.78      9.30 o 
   0   8   2       96.86      107.22     18.97 o 
   1   8   2       14.86        6.55      9.47 o 
   2   8   2       22.14       17.86      7.46 o 
   3   8   2       97.07      121.11      9.57 o 
   4   8   2        3.15       14.51      7.40 o 
   5   8   2        2.42        2.20      8.16 o 
   6   8   2      117.37      126.76     17.43 o 
  -2   9   2       14.22       14.20     10.01 o 
  -1   9   2       49.09       59.51     11.92 o 
   0   9   2       91.98      120.33     17.11 o 
   1   9   2        5.69       18.47      9.53 o 
   2   9   2        9.56       14.77     11.14 o 
 -12   1   3       30.13       38.09      8.85 o 
 -11   1   3        0.16        1.14      7.37 o 
 -10   1   3      143.04      145.17     10.01 o 
  -9   1   3      284.26      291.67     11.57 o 
  -8   1   3      431.82      418.81     11.82 o 
  -7   1   3     1347.66     1296.77     17.60 o 
  -6   1   3      103.15      106.26      6.22 o 
  -5   1   3      716.32      781.62     11.45 o 
  -4   1   3      752.39      761.75     11.82 o 
  -3   1   3        2.38        2.54      3.35 o 
  -2   1   3      408.47      397.21      5.71 o 
  -1   1   3      287.01      285.14      2.83 o 
   0   1   3      683.25      743.32     17.21 o 
   1   1   3     1134.95     1199.05      8.64 o 
   2   1   3     1159.96     1119.75      9.33 o 
   3   1   3      668.21      753.32      8.54 o 
   4   1   3      623.97      719.73      9.74 o 
   5   1   3      282.78      282.59      7.46 o 
   6   1   3      320.98      307.89      8.71 o 
   7   1   3       15.97       32.52      5.95 o 
   8   1   3      545.55      493.45     12.53 o 
   9   1   3      280.85      272.45     11.06 o 
  10   1   3       21.17       24.47      7.76 o 
  11   1   3       39.93       58.25      8.90 o 
  12   1   3        1.84       -6.29      8.53 o 
 -12   2   3        0.03        4.78      9.27 o 
 -11   2   3        7.62        9.28      7.96 o 
 -10   2   3        9.79       10.51      7.75 o 
  -9   2   3       60.97       57.67      8.21 o 
  -8   2   3      178.78      158.55      8.80 o 
  -7   2   3      813.25      790.84     14.49 o 
  -6   2   3       64.08       43.36      5.45 o 
  -5   2   3       81.23       82.15      5.35 o 
  -4   2   3     1094.13     1141.75     12.42 o 
  -3   2   3     1558.38     1583.92     35.62 o 
  -2   2   3     3172.66     3302.26     20.66 o 
  -1   2   3     1407.71     1350.99     17.63 o 
   0   2   3      410.90      419.72      4.27 o 
   1   2   3      228.60      220.18      3.55 o 
   2   2   3      292.83      239.43      3.44 o 
   3   2   3      227.30      202.02      4.23 o 
   4   2   3       61.04       58.30      4.14 o 
   5   2   3      115.91      130.19      5.80 o 
   6   2   3       22.64       30.49      5.10 o 
   7   2   3       16.03        3.66      5.43 o 
   8   2   3      291.88      289.17     10.56 o 
   9   2   3       85.29       68.42      8.13 o 
  10   2   3        4.83        6.02      7.24 o 
  11   2   3      115.06      132.39     10.32 o 
  12   2   3        4.27       16.80     11.74 o 
 -11   3   3       11.30        8.72      7.96 o 
 -10   3   3      218.05      243.87     11.98 o 
  -9   3   3      117.21       91.64      8.14 o 
  -8   3   3      353.45      323.71     10.87 o 
  -7   3   3       50.42       42.94      6.07 o 
  -6   3   3        2.73        8.35      5.73 o 
  -5   3   3      463.12      472.44     11.33 o 
  -4   3   3       43.54       36.70      4.86 o 
  -3   3   3       27.61       24.78      3.46 o 
  -2   3   3      872.17      926.13      9.43 o 
  -1   3   3      175.77      180.09      4.34 o 
   0   3   3     1113.00     1244.70      8.98 o 
   1   3   3     2502.04     2679.59     48.24 o 
   2   3   3     1242.23     1378.00     19.12 o 
   3   3   3      863.47      836.24     14.49 o 
   4   3   3        7.18        6.75      4.33 o 
   5   3   3      185.95      202.20      6.74 o 
   6   3   3       44.79       33.82      5.00 o 
   7   3   3        0.06       -1.36      5.21 o 
   8   3   3        8.72       13.30      6.32 o 
   9   3   3        2.53        0.81      6.63 o 
  10   3   3       22.40       23.94     10.15 o 
  11   3   3       42.44       55.09     11.21 o 
 -11   4   3       38.47       38.36     13.39 o 
 -10   4   3       40.61       56.95     12.94 o 
  -9   4   3       15.45       12.36      8.38 o 
  -8   4   3       15.22       17.64      7.88 o 
  -7   4   3      801.46      729.95     17.56 o 
  -6   4   3      212.18      174.37     10.90 o 
  -5   4   3      260.55      272.48      9.70 o 
  -4   4   3       62.99       54.97      4.67 o 
  -3   4   3      548.54      539.51      8.93 o 
  -2   4   3      154.39      182.21      5.38 o 
  -1   4   3      621.09      628.59      8.29 o 
   0   4   3       23.58       24.58      3.17 o 
   1   4   3      247.66      230.91      5.34 o 
   2   4   3      436.09      423.24      7.94 o 
   3   4   3       21.49       16.56      3.46 o 
   4   4   3      324.61      324.51      7.55 o 
   5   4   3     2447.63     2373.67     24.34 o 
   6   4   3       28.57       26.19      6.13 o 
   7   4   3       36.21       24.95     10.16 o 
   8   4   3      387.35      383.02     19.41 o 
   9   4   3        4.52       11.31     11.98 o 
  10   4   3       65.57       69.31     15.67 o 
  11   4   3       15.58       27.74     16.65 o 
 -10   5   3      130.70      205.72     17.19 o 
  -9   5   3       33.46       39.35     12.43 o 
  -8   5   3       10.23        4.09     10.96 o 
  -7   5   3        1.84       -1.73      9.04 o 
  -6   5   3      139.18      116.44      8.68 o 
  -5   5   3     2002.44     1968.30     23.89 o 
  -4   5   3     1068.10     1092.20     14.24 o 
  -3   5   3      874.51      872.35     11.97 o 
  -2   5   3       72.63       67.82      4.56 o 
  -1   5   3      157.28      160.56      5.02 o 
   0   5   3      104.16      102.86      4.20 o 
   1   5   3      277.80      294.23      6.82 o 
   2   5   3      475.43      443.55      8.80 o 
   3   5   3        0.34       -0.49      4.78 o 
   4   5   3      232.24      221.69      8.94 o 
   5   5   3       67.43       57.35      6.98 o 
   6   5   3      207.77      171.68     13.71 o 
   7   5   3        5.01        4.88     10.08 o 
   8   5   3      140.09      157.31     16.25 o 
   9   5   3       43.04       31.26     14.64 o 
  10   5   3       12.72        9.63     12.41 o 
  -9   6   3      114.56      133.81     15.97 o 
  -8   6   3       31.67       20.90     11.65 o 
  -7   6   3        0.05      -10.38     10.38 o 
  -6   6   3        5.31        4.31      8.10 o 
  -5   6   3       32.62       28.66      6.66 o 
  -4   6   3      234.66      230.56     15.75 o 
  -3   6   3        0.75       -2.93      5.21 o 
  -2   6   3      178.79      174.15      6.07 o 
  -1   6   3       96.21      108.87      5.83 o 
   0   6   3       23.47       29.27      4.55 o 
   1   6   3      307.32      306.89      9.80 o 
   2   6   3      423.97      405.08      9.86 o 
   3   6   3     1031.38     1031.58     15.94 o 
   4   6   3      161.05      169.37      9.28 o 
   5   6   3       48.98       45.24      7.19 o 
   6   6   3        1.03        0.19      9.06 o 
   7   6   3       87.01       75.87     13.40 o 
   8   6   3        9.05       11.19     11.66 o 
   9   6   3      217.77      262.83     20.35 o 
  -8   7   3      224.17      269.64     26.92 o 
  -7   7   3       13.69        0.83     17.10 o 
  -6   7   3       26.50       37.34     16.84 o 
  -5   7   3       65.06       69.04     10.50 o 
  -4   7   3       11.46        7.94      8.55 o 
  -3   7   3       48.26       42.75      6.81 o 
  -2   7   3        6.22        6.19      6.24 o 
  -1   7   3      145.75      130.71      7.70 o 
   0   7   3       33.29       42.73      8.91 o 
   1   7   3       49.77       39.87      6.81 o 
   2   7   3       58.60       58.29      7.37 o 
   3   7   3       15.05        9.37      5.68 o 
   4   7   3        2.43        4.55      6.10 o 
   5   7   3        9.45        7.91      6.16 o 
   6   7   3        0.03        4.32     10.14 o 
   7   7   3       59.37       62.62     13.13 o 
   8   7   3        0.38       -2.07     14.47 o 
  -6   8   3       19.27       16.17     17.80 o 
  -5   8   3       30.40       53.29     10.72 o 
  -4   8   3        6.36        6.40      9.20 o 
  -3   8   3      137.50      130.85     11.95 o 
  -2   8   3       27.22       40.68     10.22 o 
  -1   8   3       72.95      101.34     11.43 o 
   0   8   3       19.76       19.83      9.19 o 
   1   8   3        0.07       -7.07      7.07 o 
   2   8   3        2.12        9.28      8.33 o 
   3   8   3       18.35       18.75      7.58 o 
   4   8   3      168.30      200.08     11.62 o 
   5   8   3       20.34       20.99      8.58 o 
   6   8   3        9.59       23.29     11.56 o 
  -2   9   3        6.46        6.87     10.77 o 
  -1   9   3      194.68      209.42     14.71 o 
   0   9   3        3.73       12.34      9.73 o 
   1   9   3        4.20        9.65     10.53 o 
   2   9   3        0.90       -5.91      9.52 o 
 -12   0   4        3.73       -3.13     13.69 o 
 -11   0   4       64.08       60.24     13.84 o 
 -10   0   4      582.38      612.33     23.15 o 
  -9   0   4        1.58       -5.30      9.99 o 
  -8   0   4     1193.55     1226.99     27.02 o 
  -7   0   4     1463.08     1373.73     25.38 o 
  -6   0   4      309.48      294.44     22.06 o 
  -5   0   4        0.22       -0.71      5.88 o 
  -4   0   4     1364.09     1565.07     19.74 o 
  -3   0   4      150.54      154.23      7.13 o 
  -2   0   4     2493.27     2676.64     18.66 o 
  -1   0   4       17.00        9.97      2.02 o 
   0   0   4      105.46      123.79      3.21 o 
   1   0   4     1741.40     1887.30     12.11 o 
   2   0   4      366.99      389.39      9.01 o 
   3   0   4     9029.80     9440.15     78.26 o 
   4   0   4        2.50       12.69      5.36 o 
   5   0   4        0.26        2.21      5.92 o 
   6   0   4        3.22        1.53      6.52 o 
   7   0   4      197.09      188.38     12.83 o 
   8   0   4      103.27       99.31     10.76 o 
   9   0   4       33.74       23.73      9.50 o 
  10   0   4       14.25       14.49     10.06 o 
  11   0   4        7.40        0.47     12.34 o 
  12   0   4      126.93      129.35     15.75 o 
 -12   1   4        5.87        3.79      8.74 o 
 -11   1   4       26.42       26.42      7.53 o 
 -10   1   4        7.87        9.47      7.63 o 
  -9   1   4       19.53       17.29      6.86 o 
  -8   1   4       34.63       31.99      6.56 o 
  -7   1   4       14.85       17.79      6.03 o 
  -6   1   4       48.24       37.22      5.04 o 
  -5   1   4      191.55      157.17      7.26 o 
  -4   1   4     1255.60     1275.58     12.89 o 
  -3   1   4     1253.47     1303.68     16.06 o 
  -2   1   4       45.46       59.11      3.98 o 
  -1   1   4     9373.77     9530.83     72.86 o 
   0   1   4     8661.83     8696.22     97.00 o 
   1   1   4        7.13        7.23      1.10 o 
   2   1   4     2841.35     2665.63     12.45 o 
   3   1   4       15.23       16.71      3.25 o 
   4   1   4      167.07      167.26      5.78 o 
   5   1   4        9.50       12.60      4.11 o 
   6   1   4       34.92       34.67      5.10 o 
   7   1   4      378.22      346.72     10.04 o 
   8   1   4      325.69      318.55     10.88 o 
   9   1   4       67.72       64.15      8.04 o 
  10   1   4      172.58      194.56     10.46 o 
  11   1   4        2.05       -7.97      7.97 o 
  12   1   4       11.68        6.04      8.89 o 
 -12   2   4       17.13       20.73      9.46 o 
 -11   2   4       18.09       30.05      8.84 o 
 -10   2   4       52.32       65.08      8.59 o 
  -9   2   4      227.01      217.83     10.26 o 
  -8   2   4       16.77        9.78      6.05 o 
  -7   2   4        6.43        6.72      5.52 o 
  -6   2   4       17.23       12.59      4.94 o 
  -5   2   4        1.23        3.06      4.20 o 
  -4   2   4     1200.47     1263.09     13.10 o 
  -3   2   4     1708.51     1901.40     20.51 o 
  -2   2   4      104.72       92.95      3.71 o 
  -1   2   4     1727.10     1787.71      9.96 o 
   0   2   4        0.44        0.17      1.13 o 
   1   2   4     2272.35     2184.52     58.20 o 
   2   2   4     3311.46     3554.41     18.73 o 
   3   2   4       41.72       42.71      2.76 o 
   4   2   4      501.31      515.22      8.39 o 
   5   2   4      145.09      137.47      5.92 o 
   6   2   4      231.48      222.64      7.90 o 
   7   2   4     1491.40     1397.68     23.57 o 
   8   2   4     1398.65     1341.14     19.53 o 
   9   2   4      386.35      354.25     12.26 o 
  10   2   4        2.88       -6.78      7.39 o 
  11   2   4       75.57       83.44      9.62 o 
 -11   3   4       14.53       11.61      7.66 o 
 -10   3   4        0.02        3.96      7.13 o 
  -9   3   4       59.12       64.23      7.81 o 
  -8   3   4       84.29       86.45      7.72 o 
  -7   3   4      169.18      168.52      8.20 o 
  -6   3   4      189.32      167.22      8.68 o 
  -5   3   4       45.64       51.66      6.01 o 
  -4   3   4      118.39      105.41      6.10 o 
  -3   3   4       64.80       80.13      4.31 o 
  -2   3   4     1014.84      926.91     11.14 o 
  -1   3   4      705.50      649.22      7.64 o 
   0   3   4      323.07      334.24      4.18 o 
   1   3   4     1133.88     1237.91     11.51 o 
   2   3   4      448.69      451.56      5.63 o 
   3   3   4     2216.66     2302.34     20.73 o 
   4   3   4      544.57      530.02      9.47 o 
   5   3   4       13.60       11.36      4.06 o 
   6   3   4      213.06      207.73      7.80 o 
   7   3   4      102.88       96.68      7.00 o 
   8   3   4       71.37       62.92      6.93 o 
   9   3   4      123.01      116.73      8.91 o 
  10   3   4      177.52      190.51     13.65 o 
  11   3   4        8.92       13.48     10.85 o 
 -11   4   4        0.00       10.62     11.46 o 
 -10   4   4       66.10       71.49     13.46 o 
  -9   4   4        2.19       -1.68      8.48 o 
  -8   4   4        4.26       -2.32      7.26 o 
  -7   4   4      163.50      118.21      9.14 o 
  -6   4   4       20.86       16.95      6.01 o 
  -5   4   4      295.32      264.80      9.64 o 
  -4   4   4       30.29       33.25      4.38 o 
  -3   4   4      226.99      218.11      6.24 o 
  -2   4   4      540.60      562.41     12.42 o 
  -1   4   4      259.59      280.06      6.80 o 
   0   4   4      379.76      399.03      6.62 o 
   1   4   4      264.26      266.60      5.92 o 
   2   4   4      266.22      265.55      5.09 o 
   3   4   4     1796.28     1797.09     15.76 o 
   4   4   4     1208.98     1105.52     12.62 o 
   5   4   4      385.34      379.64     10.72 o 
   6   4   4        4.81        3.97      5.60 o 
   7   4   4      128.69      105.78     12.63 o 
   8   4   4        0.13        7.20      9.73 o 
   9   4   4        0.00       -9.37     12.45 o 
  10   4   4       24.89       14.62     13.78 o 
  11   4   4        9.30       12.63     14.25 o 
 -10   5   4       21.13       25.42     13.72 o 
  -9   5   4       42.54       49.31     12.33 o 
  -8   5   4        6.77        6.46     10.25 o 
  -7   5   4      164.16      164.39     13.67 o 
  -6   5   4      717.47      669.22     15.84 o 
  -5   5   4      756.72      747.72     19.11 o 
  -4   5   4       84.63       93.79      5.97 o 
  -3   5   4        9.49       11.21      4.26 o 
  -2   5   4     2406.27     2293.07     17.82 o 
  -1   5   4      219.37      218.53      6.07 o 
   0   5   4       38.47       40.61      3.30 o 
   1   5   4        2.80        4.67      3.30 o 
   2   5   4      384.30      380.03      7.37 o 
   3   5   4       47.15       40.58      5.86 o 
   4   5   4      405.71      400.47     11.11 o 
   5   5   4     1196.74     1118.26     18.06 o 
   6   5   4      545.29      511.20     19.35 o 
   7   5   4        1.61        1.66     10.06 o 
   8   5   4       14.25       10.67     12.43 o 
   9   5   4       22.80       21.10     12.78 o 
  10   5   4        9.48        9.53     13.59 o 
  -9   6   4      221.79      240.54     18.22 o 
  -8   6   4       19.42       24.55     11.82 o 
  -7   6   4       10.76        5.70     10.23 o 
  -6   6   4       29.51       29.59      9.57 o 
  -5   6   4      154.29      154.86      9.32 o 
  -4   6   4       15.71       11.51      5.89 o 
  -3   6   4       84.95       86.64      5.82 o 
  -2   6   4        9.38        4.85      4.95 o 
  -1   6   4       44.39       37.01      4.84 o 
   0   6   4      136.91      131.51      5.45 o 
   1   6   4       13.12        8.05      3.75 o 
   2   6   4     1138.80     1103.53     15.11 o 
   3   6   4      180.98      175.35      7.66 o 
   4   6   4      240.72      232.89     10.04 o 
   5   6   4       16.09       15.17      6.71 o 
   6   6   4       17.45       22.73      9.99 o 
   7   6   4        0.00       -2.95     10.01 o 
   8   6   4        3.23        5.08     12.31 o 
   9   6   4        0.50        0.81     13.72 o 
  -8   7   4       76.11      101.02     23.33 o 
  -7   7   4        0.10        4.98     17.13 o 
  -6   7   4        1.98        4.05     14.11 o 
  -5   7   4        0.54        7.01      8.84 o 
  -4   7   4        5.33        2.82      7.96 o 
  -3   7   4      124.88      118.58      8.56 o 
  -2   7   4       13.23       10.72      6.19 o 
  -1   7   4       25.03       30.68      9.02 o 
   0   7   4       67.31       68.49      9.21 o 
   1   7   4       26.64       25.31      6.56 o 
   2   7   4        0.12        2.32      5.75 o 
   3   7   4      328.16      300.19      9.98 o 
   4   7   4        6.81        7.15      6.01 o 
   5   7   4        0.58       -0.13      6.03 o 
   6   7   4       74.44       80.00     12.69 o 
   7   7   4       29.93       30.28     12.00 o 
  -5   8   4       25.30       22.71     10.00 o 
  -4   8   4        0.72       -1.40      9.27 o 
  -3   8   4        0.19        3.86      9.80 o 
  -2   8   4       37.07       45.72      9.52 o 
  -1   8   4       72.03       78.03     15.93 o 
   0   8   4        4.20        2.12      7.36 o 
   1   8   4        7.93       11.51      7.69 o 
   2   8   4       32.95       33.87      7.64 o 
   3   8   4       23.77       20.47      7.86 o 
   4   8   4       31.22       29.78      8.28 o 
   5   8   4       59.71       59.33      9.13 o 
   6   8   4        2.72       -3.01     10.85 o 
  -2   9   4        9.76       12.43     10.39 o 
  -1   9   4        3.40        5.24      9.85 o 
   0   9   4      207.78      230.03     15.10 o 
   1   9   4       53.35       70.61     12.62 o 
   2   9   4      138.29      178.43     13.73 o 
 -12   1   5       20.03        5.30      8.85 o 
 -11   1   5        2.57        3.03      7.86 o 
 -10   1   5      114.31      115.02      9.63 o 
  -9   1   5      215.49      183.90     10.09 o 
  -8   1   5        6.88        5.56      6.31 o 
  -7   1   5      959.22      946.27     15.27 o 
  -6   1   5       51.09       45.29      5.46 o 
  -5   1   5        9.10       14.58      4.27 o 
  -4   1   5      263.80      261.66      6.67 o 
  -3   1   5      315.13      301.23      6.15 o 
  -2   1   5     1846.58     1757.95     24.12 o 
  -1   1   5        0.43        0.68      1.69 o 
   0   1   5     2103.36     2059.76     12.60 o 
   1   1   5    13925.52    13889.87    153.62 o 
   2   1   5       89.21       58.99      2.66 o 
   3   1   5     1838.14     1956.41     21.29 o 
   4   1   5        0.03        0.51      3.40 o 
   5   1   5      184.37      180.06      6.55 o 
   6   1   5        0.44        1.28      4.47 o 
   7   1   5     2425.34     2345.85     34.04 o 
   8   1   5      224.02      246.43      9.96 o 
   9   1   5      116.82      111.20      8.51 o 
  10   1   5        3.73        3.81      6.87 o 
  11   1   5        3.11       -5.98      7.25 o 
  12   1   5        0.19       10.31      9.30 o 
 -12   2   5        0.22       -8.67      9.13 o 
 -11   2   5       18.32       16.82      8.19 o 
 -10   2   5        5.26        6.90      6.98 o 
  -9   2   5       95.88       95.59      8.61 o 
  -8   2   5       40.32       38.13      6.92 o 
  -7   2   5       42.08       39.76      5.76 o 
  -6   2   5       11.18       14.71      4.81 o 
  -5   2   5     2012.47     2168.27     30.57 o 
  -4   2   5       17.36       14.97      4.45 o 
  -3   2   5     3119.16     3231.56     32.79 o 
  -2   2   5        0.09        0.03      2.71 o 
  -1   2   5      138.37      131.01      2.92 o 
   0   2   5      384.31      411.47     14.19 o 
   1   2   5     4112.21     4249.39     17.66 o 
   2   2   5       12.21       12.55      1.73 o 
   3   2   5      127.52      120.40      3.50 o 
   4   2   5        0.41       -0.42      3.21 o 
   5   2   5       20.33       21.87      4.20 o 
   6   2   5     4223.79     4225.40     59.57 o 
   7   2   5       26.49       25.37      5.71 o 
   8   2   5       30.74       10.50      6.14 o 
   9   2   5        3.10       -0.72      6.49 o 
  10   2   5        0.13       -4.30      7.12 o 
  11   2   5      248.00      287.77     15.92 o 
 -11   3   5       80.70       98.70      9.82 o 
 -10   3   5       23.72       16.82      7.79 o 
  -9   3   5      121.71      110.64      9.08 o 
  -8   3   5      440.37      387.81     11.73 o 
  -7   3   5      486.69      426.56     13.39 o 
  -6   3   5       11.70        9.88      5.53 o 
  -5   3   5        4.85        6.46      4.86 o 
  -4   3   5       52.36       48.28      5.09 o 
  -3   3   5      440.57      462.67      8.11 o 
  -2   3   5      325.93      302.22      5.85 o 
  -1   3   5      940.22     1011.45     14.93 o 
   0   3   5      323.07      337.16      3.83 o 
   1   3   5        4.27       10.64      1.30 o 
   2   3   5     1266.75     1372.42     12.15 o 
   3   3   5     2798.76     2818.77     17.42 o 
   4   3   5        1.59        5.41      3.18 o 
   5   3   5       83.49       73.51      5.04 o 
   6   3   5        4.65        3.68      4.55 o 
   7   3   5       47.24       54.47      5.81 o 
   8   3   5        4.16        6.36      5.76 o 
   9   3   5        0.46       -3.81      8.67 o 
  10   3   5        0.02        6.66      9.41 o 
  11   3   5       15.04       13.42     11.12 o 
 -11   4   5       42.65       42.09     13.52 o 
 -10   4   5       10.96       15.07     11.53 o 
  -9   4   5      147.10      136.26     10.67 o 
  -8   4   5        5.29        7.23      7.57 o 
  -7   4   5      270.81      239.83     11.23 o 
  -6   4   5        4.94       17.75      6.31 o 
  -5   4   5      119.32      135.23      7.76 o 
  -4   4   5      119.26      102.81      5.40 o 
  -3   4   5      122.30      121.10      5.22 o 
  -2   4   5      121.10      125.38      4.79 o 
  -1   4   5     1650.19     1699.70     17.07 o 
   0   4   5      362.83      374.88      4.70 o 
   1   4   5      191.61      161.63      3.54 o 
   2   4   5      149.04      154.08      5.81 o 
   3   4   5       68.63       59.90      3.97 o 
   4   4   5     1667.24     1651.22     15.09 o 
   5   4   5      982.83      963.12     19.84 o 
   6   4   5      146.87      144.16     12.68 o 
   7   4   5       15.57       14.45     10.58 o 
   8   4   5        0.16       -1.53      9.42 o 
   9   4   5        0.37        2.76     13.29 o 
  10   4   5      164.03      231.76     21.53 o 
 -10   5   5      189.92      224.28     17.23 o 
  -9   5   5        0.03       -1.78     10.70 o 
  -8   5   5        0.05        0.17      9.95 o 
  -7   5   5      142.96      144.92      9.95 o 
  -6   5   5       50.55       58.47      7.30 o 
  -5   5   5      311.03      289.58     10.70 o 
  -4   5   5     3082.85     2999.93     35.13 o 
  -3   5   5      587.02      555.26     10.01 o 
  -2   5   5     3494.31     3361.65     22.30 o 
  -1   5   5      356.64      350.17      7.14 o 
   0   5   5       13.20       19.07      2.85 o 
   1   5   5       23.70       20.29      3.10 o 
   2   5   5      120.32       99.10      6.36 o 
   3   5   5       10.44        0.69      5.20 o 
   4   5   5      216.15      219.08      8.99 o 
   5   5   5       76.24       89.28      7.50 o 
   6   5   5        8.23        8.50      9.98 o 
   7   5   5      308.82      295.07     18.72 o 
   8   5   5        9.31        9.05     11.94 o 
   9   5   5      243.11      296.57     20.41 o 
  10   5   5       60.12       65.34     15.23 o 
  -9   6   5       14.40       31.84     13.16 o 
  -8   6   5       18.46       18.17     11.13 o 
  -7   6   5       19.11       16.38      9.63 o 
  -6   6   5       28.71       28.62      9.56 o 
  -5   6   5       36.20       26.33      8.51 o 
  -4   6   5       46.17       51.90      6.47 o 
  -3   6   5       47.68       48.42      6.36 o 
  -2   6   5       52.07       45.89      5.54 o 
  -1   6   5       26.26       32.73      4.09 o 
   0   6   5       29.18       25.91      4.29 o 
   1   6   5      391.94      347.82     11.83 o 
   2   6   5      266.86      289.15      9.14 o 
   3   6   5        1.05        0.49      5.17 o 
   4   6   5       83.39       87.36      6.79 o 
   5   6   5      183.52      180.19     14.15 o 
   6   6   5       12.83       12.71     10.87 o 
   7   6   5        8.89        5.99     10.09 o 
   8   6   5       52.91       55.48     14.18 o 
   9   6   5       38.67       43.40     13.88 o 
  -8   7   5       25.60       23.44     18.14 o 
  -7   7   5        6.88      -12.57     16.21 o 
  -6   7   5        4.83        2.50     14.83 o 
  -5   7   5        8.84       15.14      8.98 o 
  -4   7   5       31.24       32.33      9.11 o 
  -3   7   5        5.44        8.87      6.37 o 
  -2   7   5       95.45       86.39     10.93 o 
  -1   7   5       31.14       29.58      8.43 o 
   0   7   5        4.31        7.11      7.96 o 
   1   7   5      495.13      482.64     11.39 o 
   2   7   5       21.15       18.67      6.03 o 
   3   7   5       77.47       92.31      7.13 o 
   4   7   5       23.37       28.83      6.08 o 
   5   7   5       20.64       22.15      6.12 o 
   6   7   5       16.31       12.89      8.07 o 
   7   7   5        0.48        3.20     12.21 o 
  -5   8   5       92.17      105.75     11.64 o 
  -4   8   5        2.33       -1.09      9.58 o 
  -3   8   5       31.34       16.29      9.56 o 
  -2   8   5       36.18       52.31     10.88 o 
  -1   8   5        5.00        1.81      9.25 o 
   0   8   5       23.56       21.62      7.63 o 
   1   8   5       22.26       10.67      7.55 o 
   2   8   5       32.24       30.27      7.62 o 
   3   8   5        0.64       -0.40      8.15 o 
   4   8   5        3.72        3.02      7.90 o 
   5   8   5        0.67       -0.62      7.76 o 
  -2   9   5       29.11       31.53     11.34 o 
  -1   9   5        4.71        2.32     10.21 o 
   0   9   5       86.40       97.24     13.10 o 
   1   9   5       39.21       29.34     10.38 o 
   2   9   5       25.37       36.67     10.82 o 
 -12   0   6       15.86       11.55     11.16 o 
 -11   0   6      377.68      421.43     37.16 o 
 -10   0   6      195.40      188.47     14.75 o 
  -9   0   6       31.76       16.51     10.33 o 
  -8   0   6     3643.85     3551.39     43.43 o 
  -7   0   6       24.00       25.15      8.17 o 
  -6   0   6      103.32       83.03      8.69 o 
  -5   0   6       55.41       62.27      7.24 o 
  -4   0   6        3.70       15.60      5.67 o 
  -3   0   6     1230.23     1207.67     18.56 o 
  -2   0   6    10953.27    10923.58    154.33 o 
  -1   0   6      981.03     1013.01     14.75 o 
   0   0   6     2557.58     2541.47    125.91 o 
   1   0   6     4141.55     4262.23     28.56 o 
   2   0   6     1806.82     1667.15     29.70 o 
   3   0   6     1151.86     1287.18     20.84 o 
   4   0   6       21.71       34.95      5.66 o 
   5   0   6      400.48      406.90     12.29 o 
   6   0   6       47.80       41.27      7.20 o 
   7   0   6       12.65        8.93      8.16 o 
   8   0   6        0.27       -2.38      8.65 o 
   9   0   6       10.64       10.13     10.00 o 
  10   0   6      150.36      163.22     14.57 o 
  11   0   6       84.64       89.26     13.95 o 
  12   0   6       79.92      101.86     15.15 o 
 -12   1   6        7.84        0.88      7.92 o 
 -11   1   6       57.06       57.39      9.61 o 
 -10   1   6       29.94       31.84      7.79 o 
  -9   1   6        0.80        5.64      6.83 o 
  -8   1   6      180.43      186.49      9.17 o 
  -7   1   6      134.10      134.01      7.75 o 
  -6   1   6      934.02      898.25     13.64 o 
  -5   1   6      412.24      448.43      9.13 o 
  -4   1   6      911.75     1004.26     11.66 o 
  -3   1   6      108.60       97.78      4.40 o 
  -2   1   6       68.64       75.90      4.12 o 
  -1   1   6    15914.20    15515.70    125.10 o 
   0   1   6     1217.15     1363.05      8.89 o 
   1   1   6     3370.76     3275.09     14.20 o 
   2   1   6      319.51      333.53      5.78 o 
   3   1   6      503.95      544.55      7.63 o 
   4   1   6      290.88      247.89      6.42 o 
   5   1   6      320.06      354.33      8.25 o 
   6   1   6      439.19      457.66     10.21 o 
   7   1   6      390.31      414.22     10.94 o 
   8   1   6      266.83      239.44      9.71 o 
   9   1   6       83.18       80.28      8.03 o 
  10   1   6       49.74       53.73      7.96 o 
  11   1   6       14.80       14.47      7.57 o 
  12   1   6        2.21       11.14      9.10 o 
 -12   2   6       48.92       69.47     10.64 o 
 -11   2   6        3.11       -2.51      7.78 o 
 -10   2   6       70.13       77.21      9.11 o 
  -9   2   6       72.29       75.06      7.79 o 
  -8   2   6       31.39       24.31      6.86 o 
  -7   2   6      286.30      296.07      9.56 o 
  -6   2   6       42.64       44.51      5.20 o 
  -5   2   6       96.44       95.03      5.68 o 
  -4   2   6     3659.50     3953.63     26.49 o 
  -3   2   6        3.93        6.38      3.76 o 
  -2   2   6        8.84        5.13      2.71 o 
  -1   2   6      648.65      672.23      6.87 o 
   0   2   6       86.73      106.07      5.01 o 
   1   2   6      358.99      341.83      8.62 o 
   2   2   6      338.51      376.81      3.98 o 
   3   2   6      210.44      236.88      4.34 o 
   4   2   6       56.14       81.88      4.39 o 
   5   2   6       27.77       28.03      4.39 o 
   6   2   6      684.94      655.02     11.93 o 
   7   2   6       48.20       53.86      6.11 o 
   8   2   6      112.56      104.33      7.66 o 
   9   2   6       32.11       44.61      7.22 o 
  10   2   6       14.03       12.37      7.83 o 
  11   2   6       57.04       83.32     11.30 o 
 -11   3   6        4.94       10.37      9.89 o 
 -10   3   6      326.23      399.35     16.38 o 
  -9   3   6      285.96      228.66     12.37 o 
  -8   3   6      129.51      115.50      9.76 o 
  -7   3   6       20.17       16.42      6.54 o 
  -6   3   6      197.27      177.68      8.98 o 
  -5   3   6      141.14      147.79      7.73 o 
  -4   3   6      775.70      789.39     12.99 o 
  -3   3   6      874.32      856.59     12.68 o 
  -2   3   6       45.74       41.90      3.35 o 
  -1   3   6      498.33      523.72      5.53 o 
   0   3   6      550.35      511.90      4.95 o 
   1   3   6     4167.44     4495.50     35.32 o 
   2   3   6       19.42       13.09      1.63 o 
   3   3   6       12.63       14.35      2.28 o 
   4   3   6      166.69      167.95      5.41 o 
   5   3   6      280.12      292.82      7.75 o 
   6   3   6       13.87       11.21      4.49 o 
   7   3   6       24.24       19.72      5.23 o 
   8   3   6       73.59       66.09      7.18 o 
   9   3   6        3.43       -1.00      8.35 o 
  10   3   6       34.44       35.33     10.48 o 
  11   3   6       76.89       83.29     12.00 o 
 -11   4   6       84.43       83.45     15.17 o 
 -10   4   6       17.75       16.92      9.61 o 
  -9   4   6        3.62       -1.23      7.55 o 
  -8   4   6       17.86       16.36      7.63 o 
  -7   4   6       68.31       63.64      8.25 o 
  -6   4   6      531.00      464.64     13.11 o 
  -5   4   6       37.31       42.07      6.03 o 
  -4   4   6       44.78       38.87      4.58 o 
  -3   4   6       45.28       48.52      4.15 o 
  -2   4   6     1963.04     1879.25     19.60 o 
  -1   4   6     1565.81     1700.58     21.17 o 
   0   4   6        0.09        1.04      1.50 o 
   1   4   6      213.00      208.84      2.97 o 
   2   4   6        1.50        0.35      1.51 o 
   3   4   6       10.77        5.53      2.27 o 
   4   4   6        0.01        0.03      3.19 o 
   5   4   6     1599.90     1540.51     47.33 o 
   6   4   6        0.85        2.67      8.96 o 
   7   4   6       35.35       38.48     11.10 o 
   8   4   6       58.82       49.12     10.52 o 
   9   4   6       14.09        7.55      8.14 o 
  10   4   6       46.61       41.77     12.51 o 
 -10   5   6      283.77      305.43     21.60 o 
  -9   5   6      145.57      153.42     14.56 o 
  -8   5   6       10.36       20.55     10.36 o 
  -7   5   6       13.95       15.65      6.85 o 
  -6   5   6        1.82        0.42      5.91 o 
  -5   5   6      406.74      406.32     11.92 o 
  -4   5   6     1284.05     1259.33     15.30 o 
  -3   5   6     1469.22     1415.89     15.08 o 
  -2   5   6      990.56      952.58     11.68 o 
  -1   5   6        0.00        1.22      3.16 o 
   0   5   6       72.14       74.35      3.39 o 
   1   5   6       24.51       30.99      3.13 o 
   2   5   6       58.15       40.87      5.34 o 
   3   5   6       66.10       65.18      5.15 o 
   4   5   6      192.45      181.17      8.48 o 
   5   5   6       55.10       59.01      6.92 o 
   6   5   6       28.41       36.47     10.55 o 
   7   5   6       81.18       89.30     13.93 o 
   8   5   6       10.60        6.49     12.62 o 
   9   5   6       29.40       33.02     13.52 o 
  10   5   6        2.61        9.60     12.98 o 
  -9   6   6      278.74      291.63     18.28 o 
  -8   6   6        1.59        2.61      9.69 o 
  -7   6   6        5.40        5.93      9.48 o 
  -6   6   6        4.25        3.31      7.79 o 
  -5   6   6      145.78      127.59     10.71 o 
  -4   6   6        9.39        5.90      5.80 o 
  -3   6   6        8.75        8.25      5.11 o 
  -2   6   6      167.74      163.13      7.73 o 
  -1   6   6       48.64       48.95      4.87 o 
   0   6   6        5.50        3.97      5.64 o 
   1   6   6        1.44        2.31      5.88 o 
   2   6   6       91.76       76.84      6.35 o 
   3   6   6       88.35       80.38      6.42 o 
   4   6   6      346.47      340.30      9.85 o 
   5   6   6      399.55      383.03     15.97 o 
   6   6   6       84.53       78.58     12.00 o 
   7   6   6        2.47        7.76     10.96 o 
   8   6   6        4.73        3.22     12.90 o 
   9   6   6       15.74        6.46     12.99 o 
  -8   7   6       62.28       49.76     16.13 o 
  -7   7   6      108.79       97.04     18.59 o 
  -6   7   6       71.29       69.86     15.44 o 
  -5   7   6       23.42       23.46      8.77 o 
  -4   7   6       30.88       28.82      8.57 o 
  -3   7   6       16.32       20.61     12.11 o 
  -2   7   6        2.92       -0.93      7.83 o 
  -1   7   6       26.11       25.86      8.36 o 
   0   7   6      268.82      267.90     12.76 o 
   1   7   6      610.65      643.88     18.28 o 
   2   7   6       52.61       43.78      6.38 o 
   3   7   6        1.23        1.06      5.94 o 
   4   7   6       93.13      101.14      7.59 o 
   5   7   6        1.47       -0.87      5.80 o 
   6   7   6       33.11       29.98      8.69 o 
   7   7   6       15.80        8.88      9.07 o 
  -4   8   6       15.77        8.55      9.40 o 
  -3   8   6        4.07       -2.52      8.63 o 
  -2   8   6      154.78      159.49     19.96 o 
  -1   8   6       85.89       99.10     11.24 o 
   0   8   6       69.87       74.59     11.02 o 
   1   8   6        0.28        0.96      7.26 o 
   2   8   6       27.00       27.39      8.38 o 
   3   8   6        0.07        1.20      7.41 o 
   4   8   6        0.81        7.64      7.31 o 
   5   8   6        8.24       17.39      8.41 o 
  -2   9   6        6.27        5.22      9.93 o 
  -1   9   6       30.72       29.67     10.83 o 
   0   9   6       33.80       55.37     25.64 o 
   1   9   6      164.86      201.29     20.51 o 
   2   9   6       14.47       32.82     10.62 o 
 -12   1   7       67.14       84.04      9.72 o 
 -11   1   7       11.25       12.12      8.60 o 
 -10   1   7      223.41      256.59     11.94 o 
  -9   1   7        4.73        2.98      6.44 o 
  -8   1   7        6.55        4.10      6.14 o 
  -7   1   7     1553.74     1585.73     19.47 o 
  -6   1   7        4.66        5.40      5.09 o 
  -5   1   7      515.62      532.34      9.98 o 
  -4   1   7     1537.47     1666.33     46.64 o 
  -3   1   7       40.91       44.14      3.83 o 
  -2   1   7      179.26      190.74      5.34 o 
  -1   1   7    57096.93    55424.49    819.53 o 
   0   1   7      460.09      441.77      3.96 o 
   1   1   7     3105.03     3000.69     34.83 o 
   2   1   7        7.31        7.44      3.61 o 
   3   1   7        0.00       -0.90      3.00 o 
   4   1   7       23.80       21.75      3.83 o 
   5   1   7       25.37       20.38      4.38 o 
   6   1   7      182.53      152.60      7.04 o 
   7   1   7      867.56      827.06     14.40 o 
   8   1   7      271.79      249.38     10.09 o 
   9   1   7        7.04        2.70      6.46 o 
  10   1   7      377.52      440.14     14.18 o 
  11   1   7       57.28       70.76      9.37 o 
 -12   2   7       12.21       18.93      9.29 o 
 -11   2   7        0.22        0.79      8.22 o 
 -10   2   7       24.99       22.48      7.74 o 
  -9   2   7      333.36      324.96     11.98 o 
  -8   2   7        6.16        4.68      6.60 o 
  -7   2   7        7.95        4.04      5.40 o 
  -6   2   7       40.10       44.40      5.57 o 
  -5   2   7      264.07      271.24      7.80 o 
  -4   2   7      130.62      129.84      6.36 o 
  -3   2   7     1615.64     1766.97     29.26 o 
  -2   2   7        2.04        0.05      2.52 o 
  -1   2   7     1544.15     1556.51     13.72 o 
   0   2   7       11.31        8.93      3.77 o 
   1   2   7       47.07       59.46      3.26 o 
   2   2   7      768.85      729.20     11.22 o 
   3   2   7        0.00        1.91      2.07 o 
   4   2   7      151.78      153.15      5.39 o 
   5   2   7      455.69      457.08      9.09 o 
   6   2   7       19.09       16.01      4.89 o 
   7   2   7     1513.60     1464.83     18.79 o 
   8   2   7       90.17       87.53      7.71 o 
   9   2   7        0.87        5.27      6.31 o 
  10   2   7       25.26       21.23      8.00 o 
  11   2   7        4.59       24.84     10.25 o 
 -11   3   7       38.30       30.19      9.60 o 
 -10   3   7       13.10       25.60      8.27 o 
  -9   3   7       17.36        4.58      8.66 o 
  -8   3   7       96.28       87.80      9.04 o 
  -7   3   7        9.69       13.14      6.52 o 
  -6   3   7      137.25      102.45      7.74 o 
  -5   3   7      304.09      341.44     10.17 o 
  -4   3   7        0.32       -0.34      4.39 o 
  -3   3   7        4.14        5.30      3.30 o 
  -2   3   7      420.20      451.82     11.08 o 
  -1   3   7      581.73      591.62      5.70 o 
   0   3   7       65.82       66.07      1.80 o 
   1   3   7      243.31      297.26      6.44 o 
   2   3   7      182.73      176.81      8.20 o 
   3   3   7      265.21      299.19      6.03 o 
   4   3   7      354.80      355.13      7.11 o 
   5   3   7      373.47      344.85      8.06 o 
   6   3   7       18.93       21.27      5.02 o 
   7   3   7        2.83        4.72      4.99 o 
   8   3   7       33.51       44.00      8.50 o 
   9   3   7        3.35       -0.77      8.59 o 
  10   3   7       16.65        8.79      9.53 o 
  11   3   7        1.77       -0.37     10.21 o 
 -11   4   7       13.26       23.75     12.79 o 
 -10   4   7        0.55       -0.75      8.65 o 
  -9   4   7        3.21       -2.06      7.33 o 
  -8   4   7        2.25        0.68      7.80 o 
  -7   4   7       15.81        4.67      6.46 o 
  -6   4   7        0.01        1.24      6.08 o 
  -5   4   7       32.62       21.06      5.79 o 
  -4   4   7       32.26       33.67      5.23 o 
  -3   4   7      460.51      441.01      8.28 o 
  -2   4   7      149.74      159.07      5.13 o 
  -1   4   7       38.18       31.81      2.92 o 
   0   4   7      424.94      415.96      4.40 o 
   1   4   7      819.60      808.02     28.73 o 
   2   4   7      670.89      656.66     24.42 o 
   3   4   7      520.41      515.04      8.88 o 
   4   4   7      394.61      350.06      7.36 o 
   5   4   7     1138.23     1103.96     60.07 o 
   6   4   7      644.68      621.65     20.45 o 
   7   4   7       36.03       40.51     10.56 o 
   8   4   7       49.82       56.66      8.11 o 
   9   4   7       17.51       14.43      8.21 o 
  10   4   7      143.69      186.61     17.79 o 
 -10   5   7      264.21      300.67     19.83 o 
  -9   5   7        0.02        5.32     10.24 o 
  -8   5   7       24.23       20.58      7.23 o 
  -7   5   7       84.58       81.72      8.85 o 
  -6   5   7      114.09      132.12      9.14 o 
  -5   5   7      299.86      286.64     10.68 o 
  -4   5   7      789.05      802.62     16.66 o 
  -3   5   7     1167.65     1076.01     13.32 o 
  -2   5   7      147.54      139.15      5.50 o 
  -1   5   7        0.07       -1.06      2.98 o 
   0   5   7       10.03        5.95      2.73 o 
   1   5   7       67.92       58.01      2.87 o 
   2   5   7      300.38      298.82      8.88 o 
   3   5   7        0.91       -1.59      4.49 o 
   4   5   7      183.48      197.11      8.73 o 
   5   5   7       13.13        9.89      8.96 o 
   6   5   7       93.31       98.90     12.79 o 
   7   5   7      275.97      294.49     17.85 o 
   8   5   7       42.16       34.03     13.67 o 
   9   5   7       85.84      102.55     14.36 o 
  10   5   7       62.54       52.73     15.52 o 
  -9   6   7      183.09      243.08     25.47 o 
  -8   6   7       63.56       54.64     16.34 o 
  -7   6   7      144.50      165.57     19.91 o 
  -6   6   7       26.52       14.49     13.62 o 
  -5   6   7      109.69       92.26     14.44 o 
  -4   6   7       81.19       84.22      7.21 o 
  -3   6   7       50.02       40.19      5.87 o 
  -2   6   7        0.94        2.07      4.88 o 
  -1   6   7        6.95        6.64      3.99 o 
   0   6   7      221.73      189.34      8.62 o 
   1   6   7     1510.22     1540.15     19.63 o 
   2   6   7      247.95      199.75      8.77 o 
   3   6   7       31.51       28.64      5.51 o 
   4   6   7        8.79        0.75      5.42 o 
   5   6   7       32.68       28.79      6.06 o 
   6   6   7      144.06      136.16     14.39 o 
   7   6   7       45.46       46.83     12.20 o 
   8   6   7        0.42       -0.12     13.74 o 
  -8   7   7        4.36        5.56     17.42 o 
  -7   7   7       53.70       70.33     17.30 o 
  -6   7   7       83.99       93.04     17.32 o 
  -5   7   7       19.05       29.35     12.99 o 
  -4   7   7      105.17      110.04     10.28 o 
  -3   7   7       28.53       34.04     13.25 o 
  -2   7   7       15.29       20.33      8.38 o 
  -1   7   7      112.02      110.53     10.11 o 
   0   7   7      205.54      186.11      9.82 o 
   1   7   7       94.55      100.50      8.17 o 
   2   7   7       55.40       61.17      8.52 o 
   3   7   7      147.40      144.32      8.90 o 
   4   7   7       11.06       19.92      6.24 o 
   5   7   7      226.50      232.96      9.71 o 
   6   7   7       59.26       62.12      9.34 o 
   7   7   7      101.83      105.56     11.22 o 
  -4   8   7      117.49      142.39     13.03 o 
  -3   8   7       56.63       71.67     11.14 o 
  -2   8   7        3.31        2.09      9.49 o 
  -1   8   7      218.21      242.57     13.86 o 
   0   8   7        0.11        2.64      8.80 o 
   1   8   7        2.11        5.02      7.24 o 
   2   8   7      187.00      222.61     11.50 o 
   3   8   7        2.19        6.66      7.42 o 
   4   8   7        0.23        3.64      7.67 o 
   5   8   7      117.49      115.93     10.32 o 
  -2   9   7        0.00       -4.93     10.33 o 
  -1   9   7       11.93       10.95     10.68 o 
   0   9   7        1.18        5.15      9.71 o 
   1   9   7       35.45       41.36     10.98 o 
 -12   0   8        0.73        6.92     12.85 o 
 -11   0   8      598.75      602.63     25.08 o 
 -10   0   8       82.30       80.54     13.18 o 
  -9   0   8      198.14      194.12     19.87 o 
  -8   0   8     1777.23     1801.01     59.22 o 
  -7   0   8     2874.58     2860.68     36.44 o 
  -6   0   8     1125.74     1061.25     21.05 o 
  -5   0   8      431.63      437.06     13.09 o 
  -4   0   8      196.40      171.81      8.37 o 
  -3   0   8     3556.92     3454.90     44.74 o 
  -2   0   8      804.94      770.10     11.55 o 
  -1   0   8     8549.87     8887.89    183.53 o 
   0   0   8    21568.93    21999.47    268.60 o 
   1   0   8       58.85       36.26      5.80 o 
   2   0   8     2981.58     3164.86     22.22 o 
   3   0   8     5810.32     5967.73     45.50 o 
   4   0   8     6027.94     6645.32    121.20 o 
   5   0   8      379.41      396.72     12.48 o 
   6   0   8      134.57      135.43      9.51 o 
   7   0   8       89.31       86.84      9.72 o 
   8   0   8      159.30      153.13     12.23 o 
   9   0   8       55.60       39.16     10.38 o 
  10   0   8        5.95       15.13      9.86 o 
  11   0   8      205.02      234.23     17.91 o 
 -12   1   8        0.86        0.09      8.68 o 
 -11   1   8      178.09      194.51     13.17 o 
 -10   1   8        2.92       -0.22      7.42 o 
  -9   1   8      144.64      139.30      9.42 o 
  -8   1   8        9.47        7.45      6.19 o 
  -7   1   8      211.00      209.99      8.83 o 
  -6   1   8      555.27      559.73     11.27 o 
  -5   1   8      129.27      123.30      6.03 o 
  -4   1   8      447.27      558.60      9.21 o 
  -3   1   8       37.17       44.20      4.44 o 
  -2   1   8     2615.36     2619.94     31.35 o 
  -1   1   8    11764.09    12063.86     99.59 o 
   0   1   8    13429.82    13339.01     87.47 o 
   1   1   8      112.43      113.56      2.28 o 
   2   1   8        9.19        5.90      2.69 o 
   3   1   8       98.24      143.62      4.99 o 
   4   1   8        0.69       -0.25      3.50 o 
   5   1   8      861.00      849.90     14.48 o 
   6   1   8      280.64      306.77      8.95 o 
   7   1   8      261.26      220.50      8.87 o 
   8   1   8      216.34      218.50      9.72 o 
   9   1   8       14.62       12.44      6.71 o 
  10   1   8       66.44       70.27      8.83 o 
  11   1   8       25.30       30.27      8.59 o 
 -12   2   8       94.65      116.72     11.11 o 
 -11   2   8       24.02       27.03      9.03 o 
 -10   2   8       27.32       20.01      7.85 o 
  -9   2   8       12.60       10.27      6.62 o 
  -8   2   8       19.67       21.88      6.30 o 
  -7   2   8        1.39        4.51      5.66 o 
  -6   2   8      385.42      385.55      9.87 o 
  -5   2   8      269.35      284.63      9.32 o 
  -4   2   8     1495.54     1579.35     38.58 o 
  -3   2   8       75.46       81.13      4.85 o 
  -2   2   8      281.02      293.23      5.60 o 
  -1   2   8      409.07      390.70      8.71 o 
   0   2   8       60.59       70.62      4.69 o 
   1   2   8       90.41       64.24      3.29 o 
   2   2   8      284.19      324.85      5.91 o 
   3   2   8      144.80      134.89      3.44 o 
   4   2   8      633.56      675.12     17.74 o 
   5   2   8       51.03       53.84      5.71 o 
   6   2   8      305.18      303.19      8.67 o 
   7   2   8        9.60       18.03      5.80 o 
   8   2   8      136.59      139.29      8.74 o 
   9   2   8        6.79        7.65      6.56 o 
  10   2   8       55.54       48.64     10.17 o 
  11   2   8      544.32      629.03     21.15 o 
 -11   3   8       23.37       32.83      9.39 o 
 -10   3   8       18.16       18.42      9.05 o 
  -9   3   8       27.83       12.70      7.51 o 
  -8   3   8       17.42       13.98      7.35 o 
  -7   3   8       34.93       31.87      7.02 o 
  -6   3   8        0.12        1.90      5.81 o 
  -5   3   8      103.84      115.76      7.18 o 
  -4   3   8      821.40      831.87     13.37 o 
  -3   3   8       30.56       27.70      3.62 o 
  -2   3   8       29.47       21.55      3.03 o 
  -1   3   8       18.80       20.87      1.97 o 
   0   3   8     1265.27     1245.23     16.10 o 
   1   3   8     2046.85     2056.50     15.49 o 
   2   3   8      218.38      204.58     10.54 o 
   3   3   8     1675.66     1722.40     14.78 o 
   4   3   8      191.79      192.77      5.66 o 
   5   3   8      129.14      140.35      5.88 o 
   6   3   8     2441.09     2436.70     25.13 o 
   7   3   8       18.77       14.52      5.50 o 
   8   3   8      182.89      175.28     10.97 o 
   9   3   8       85.39       93.61     10.71 o 
  10   3   8       27.51       12.84      8.42 o 
  11   3   8       60.59       74.35     10.74 o 
 -11   4   8        3.88        0.81     12.14 o 
 -10   4   8        9.52        8.67      9.39 o 
  -9   4   8        5.55        0.03      7.46 o 
  -8   4   8        0.01       -5.39      6.89 o 
  -7   4   8       95.61       92.71      8.70 o 
  -6   4   8      203.21      148.06      8.86 o 
  -5   4   8      499.03      477.59     12.04 o 
  -4   4   8      454.91      442.77     10.65 o 
  -3   4   8      209.63      184.11      6.06 o 
  -2   4   8      429.74      425.16      7.32 o 
  -1   4   8      123.34      117.95      3.87 o 
   0   4   8      227.54      224.49      3.48 o 
   1   4   8       38.17       36.35      4.31 o 
   2   4   8        8.40        4.83      3.98 o 
   3   4   8       76.65       68.38      3.30 o 
   4   4   8       34.03       34.69      5.28 o 
   5   4   8       34.67       35.15      9.70 o 
   6   4   8       31.93       32.78     10.34 o 
   7   4   8        1.24        0.18      8.94 o 
   8   4   8       52.08       57.59      8.28 o 
   9   4   8        0.02       -0.06     13.10 o 
  10   4   8       22.76       29.27     14.64 o 
 -10   5   8        4.77       19.34     12.72 o 
  -9   5   8      400.88      434.68     20.70 o 
  -8   5   8        0.24        1.09      7.19 o 
  -7   5   8        0.63       -1.24      6.55 o 
  -6   5   8      186.74      209.98     10.39 o 
  -5   5   8      275.31      263.49     10.15 o 
  -4   5   8      202.75      199.96      7.28 o 
  -3   5   8        0.33        1.71      3.92 o 
  -2   5   8      771.18      720.56     10.11 o 
  -1   5   8       15.81       16.31      3.01 o 
   0   5   8       78.50       72.43      3.48 o 
   1   5   8      313.58      307.73      8.96 o 
   2   5   8        0.07       -0.29      4.74 o 
   3   5   8       50.22       43.93      5.00 o 
   4   5   8       63.83       64.58      6.55 o 
   5   5   8       18.09       19.66      9.71 o 
   6   5   8      294.54      330.11     29.30 o 
   7   5   8       16.64       24.05     11.90 o 
   8   5   8       22.66        7.53     12.98 o 
   9   5   8       14.67       17.17     12.12 o 
  -9   6   8      166.59      193.78     21.35 o 
  -8   6   8        1.76       -7.12     14.36 o 
  -7   6   8       31.00       13.79     12.79 o 
  -6   6   8      184.69      189.74     19.19 o 
  -5   6   8       18.34        9.19      7.40 o 
  -4   6   8      119.70      129.67      8.28 o 
  -3   6   8      412.48      436.61     11.34 o 
  -2   6   8      120.27      112.59      6.68 o 
  -1   6   8       34.51       38.36      6.44 o 
   0   6   8      755.80      672.90     13.89 o 
   1   6   8      298.61      265.29      9.70 o 
   2   6   8        0.00        2.18      5.60 o 
   3   6   8      799.06      820.19     15.01 o 
   4   6   8        8.87       12.47      5.57 o 
   5   6   8       68.21       53.91      6.38 o 
   6   6   8        0.55        2.90     10.35 o 
   7   6   8        0.06        1.10     10.95 o 
   8   6   8        0.10       14.04     13.07 o 
  -8   7   8       21.07       25.34     17.26 o 
  -7   7   8      108.99       99.45     15.91 o 
  -6   7   8      192.54      221.70     19.71 o 
  -5   7   8      201.97      198.15     18.31 o 
  -4   7   8        8.26       14.77     12.25 o 
  -3   7   8        3.35        5.25     12.04 o 
  -2   7   8      107.00       99.57     10.30 o 
  -1   7   8        4.75        6.29      6.88 o 
   0   7   8      211.20      196.74     11.48 o 
   1   7   8      258.00      254.08     10.49 o 
   2   7   8      140.51      148.56      8.16 o 
   3   7   8        1.25       -3.43      5.90 o 
   4   7   8      117.89      124.38      8.14 o 
   5   7   8      154.11      160.42      9.10 o 
   6   7   8       13.29       21.88      9.28 o 
   7   7   8        0.64       11.42      9.22 o 
  -4   8   8        9.88       10.98      8.40 o 
  -3   8   8      166.85      182.40     13.48 o 
  -2   8   8       80.05       69.82     10.62 o 
  -1   8   8      304.23      317.18     15.28 o 
   0   8   8        8.29       24.79      9.23 o 
   1   8   8       12.02        7.95      7.27 o 
   2   8   8       30.74       35.53      7.80 o 
   3   8   8       26.09       31.57      7.56 o 
   4   8   8       20.70       27.54      8.12 o 
   5   8   8       35.25       38.70      8.50 o 
  -2   9   8       47.70       50.11     11.75 o 
  -1   9   8        9.78        0.44      9.78 o 
   0   9   8      115.64      153.06     13.18 o 
   1   9   8       32.78       56.31     10.80 o 
 -12   1   9        0.50        6.35      9.32 o 
 -11   1   9       16.15       31.16      9.36 o 
 -10   1   9        2.47       -2.90      7.61 o 
  -9   1   9      434.99      417.13     12.97 o 
  -8   1   9        3.33        4.66      6.47 o 
  -7   1   9       98.76      101.18      7.47 o 
  -6   1   9      267.08      254.54      8.47 o 
  -5   1   9        3.46        4.93      4.20 o 
  -4   1   9     1756.64     1914.05     21.32 o 
  -3   1   9      240.32      264.60      7.22 o 
  -2   1   9       77.18       79.24      4.53 o 
  -1   1   9     3387.56     3403.74     59.22 o 
   0   1   9    27042.12    28377.17    219.06 o 
   1   1   9      740.37      766.39     14.16 o 
   2   1   9      168.09      140.18      4.59 o 
   3   1   9     1280.08     1382.58     19.84 o 
   4   1   9     2131.91     2232.24     24.00 o 
   5   1   9      465.87      464.39      9.39 o 
   6   1   9      327.55      312.66      9.02 o 
   7   1   9      119.25       94.20      7.12 o 
   8   1   9      299.22      305.15     14.22 o 
   9   1   9      118.20      120.27      8.63 o 
  10   1   9       51.51       60.23      8.85 o 
  11   1   9       86.62      129.68     10.24 o 
 -12   2   9       10.06       21.92      9.44 o 
 -11   2   9       15.70       29.19      9.00 o 
 -10   2   9       11.59        5.54      7.27 o 
  -9   2   9       55.03       49.71      7.85 o 
  -8   2   9      136.48      126.84      7.97 o 
  -7   2   9       17.75       12.93      5.72 o 
  -6   2   9        0.60       -1.06      4.76 o 
  -5   2   9       59.43       58.70      5.96 o 
  -4   2   9     1321.53     1376.82     16.34 o 
  -3   2   9      115.14      129.31      5.59 o 
  -2   2   9       83.92       73.57      4.86 o 
  -1   2   9     1286.05     1414.88      7.84 o 
   0   2   9       13.59       18.87      3.88 o 
   1   2   9      283.62      337.05      5.59 o 
   2   2   9       55.17       49.10      1.99 o 
   3   2   9       19.63       14.19      2.85 o 
   4   2   9      437.66      432.39      7.91 o 
   5   2   9        9.20       12.33      3.99 o 
   6   2   9      100.60      100.44      6.30 o 
   7   2   9      242.71      230.70      8.85 o 
   8   2   9      203.88      174.40      9.21 o 
   9   2   9       10.07        7.84      6.60 o 
  10   2   9       64.43       61.42     10.50 o 
  11   2   9       28.41       43.20     10.70 o 
 -11   3   9       19.69       10.57      9.04 o 
 -10   3   9      172.49      219.19     13.09 o 
  -9   3   9       54.11       69.30      9.44 o 
  -8   3   9       94.25       87.29      8.89 o 
  -7   3   9       13.17        8.91      6.60 o 
  -6   3   9      114.54      108.39      7.73 o 
  -5   3   9       14.48       13.92      5.05 o 
  -4   3   9       81.92       91.36      6.04 o 
  -3   3   9       31.69       21.03      3.48 o 
  -2   3   9      111.54      104.71      4.01 o 
  -1   3   9      165.75      177.54      3.22 o 
   0   3   9       14.39       18.27      4.71 o 
   1   3   9      626.65      689.04      9.36 o 
   2   3   9       81.07       82.13      4.27 o 
   3   3   9      447.46      475.75      7.08 o 
   4   3   9     1427.23     1425.08     14.54 o 
   5   3   9      833.87      840.41     11.92 o 
   6   3   9      470.13      486.96     10.52 o 
   7   3   9      103.82       96.35      8.90 o 
   8   3   9      133.66      132.62     10.03 o 
   9   3   9        7.22       -0.09      8.59 o 
  10   3   9       16.78       19.25      9.09 o 
  11   3   9       82.37       96.88     12.32 o 
 -11   4   9       41.05       41.76     10.30 o 
 -10   4   9        1.99        3.87      9.24 o 
  -9   4   9       28.75       20.15      8.33 o 
  -8   4   9       69.20       68.46      9.01 o 
  -7   4   9       22.17       22.37      7.16 o 
  -6   4   9      694.49      648.82     15.12 o 
  -5   4   9        2.42        3.34      5.15 o 
  -4   4   9       15.28       15.21      4.81 o 
  -3   4   9       12.23       14.52      3.67 o 
  -2   4   9      442.61      405.81      7.14 o 
  -1   4   9        7.06        6.52      1.71 o 
   0   4   9      512.18      515.42     12.46 o 
   1   4   9       53.45       36.74      4.40 o 
   2   4   9      139.17      151.45      6.66 o 
   3   4   9       66.12       54.58      5.29 o 
   4   4   9      258.03      249.87      8.51 o 
   5   4   9        1.33        0.23      9.20 o 
   6   4   9      330.71      322.72     27.17 o 
   7   4   9      114.07      115.43      8.55 o 
   8   4   9      136.79      149.84     15.59 o 
   9   4   9        0.98        1.30     12.22 o 
  10   4   9       11.44        9.44     14.58 o 
 -10   5   9        0.07        1.95     11.64 o 
  -9   5   9       18.18       44.50     11.18 o 
  -8   5   9       26.76       25.14      7.97 o 
  -7   5   9        4.05        6.13      6.96 o 
  -6   5   9      407.38      424.54     13.13 o 
  -5   5   9       26.17       33.12      6.50 o 
  -4   5   9       30.28       25.30      4.75 o 
  -3   5   9      288.27      279.19      7.41 o 
  -2   5   9     1076.24     1026.29     11.71 o 
  -1   5   9      405.18      385.63     11.20 o 
   0   5   9       16.58       12.55      4.98 o 
   1   5   9       68.57       59.66      5.74 o 
   2   5   9       24.94       34.22      5.28 o 
   3   5   9        5.77        3.54      4.54 o 
   4   5   9       24.31       28.46      4.92 o 
   5   5   9       59.19       52.21     10.71 o 
   6   5   9        1.56       13.44     10.93 o 
   7   5   9       49.22       49.60     12.88 o 
   8   5   9        2.49        0.59     12.96 o 
   9   5   9        9.39        7.36     13.65 o 
  -9   6   9       26.81       35.49     16.20 o 
  -8   6   9       22.11       14.08     14.42 o 
  -7   6   9      275.34      279.24     22.21 o 
  -6   6   9      430.75      466.82     24.25 o 
  -5   6   9       81.04       76.84      9.73 o 
  -4   6   9      376.17      362.76     11.37 o 
  -3   6   9       73.93       59.24      6.53 o 
  -2   6   9       39.04       29.74      5.02 o 
  -1   6   9        2.31        8.81      6.39 o 
   0   6   9        7.22       -0.74      5.79 o 
   1   6   9      110.35       87.32      8.01 o 
   2   6   9       24.23       27.71      6.19 o 
   3   6   9      242.16      225.15      8.47 o 
   4   6   9       87.49       83.24      6.71 o 
   5   6   9        0.19        2.45      5.27 o 
   6   6   9        7.71        6.77      7.60 o 
   7   6   9       11.89       16.97     12.20 o 
   8   6   9       23.77       28.21     12.71 o 
  -8   7   9       34.36       49.69     17.02 o 
  -7   7   9        8.39       28.13     13.54 o 
  -6   7   9       46.28       38.53     12.91 o 
  -4   7   9       13.01       37.45     12.54 o 
  -3   7   9        5.30        6.27     11.31 o 
  -2   7   9        8.61       10.56      8.15 o 
  -1   7   9      179.67      208.66     10.07 o 
   0   7   9       42.38       49.97      7.58 o 
   1   7   9       85.17       84.95      8.02 o 
   2   7   9      428.77      389.42     11.20 o 
   3   7   9       49.92       45.19      6.64 o 
   4   7   9        4.44        8.66      6.35 o 
   5   7   9      150.15      175.78      9.08 o 
   6   7   9      337.87      361.15     14.72 o 
   7   7   9       36.45       50.85     10.13 o 
  -4   8   9       70.72       73.46     11.37 o 
  -3   8   9        8.93        6.04      8.97 o 
  -2   8   9       24.95       31.61      9.63 o 
  -1   8   9       32.18       34.75      8.97 o 
   0   8   9        0.01       -1.74      8.43 o 
   1   8   9        1.84        3.02      7.00 o 
   2   8   9        0.07       -2.24      7.43 o 
   3   8   9       93.99      124.03      9.74 o 
   4   8   9       11.29        6.24      7.71 o 
   5   8   9       11.48       15.24      8.17 o 
  -1   9   9       58.72       62.90     11.30 o 
   0   9   9       90.52      112.35     17.95 o 
 -12   0  10        7.08       -2.13     14.48 o 
 -11   0  10      219.15      225.99     16.37 o 
 -10   0  10        2.28       18.34     12.02 o 
  -9   0  10       55.91       47.16     11.75 o 
  -8   0  10     4201.23     4107.33     55.66 o 
  -7   0  10     2043.73     1983.90     31.09 o 
  -6   0  10        3.56        2.47      7.40 o 
  -5   0  10      226.70      246.88     11.71 o 
  -4   0  10       84.78       63.94      6.52 o 
  -3   0  10      746.50      724.73     18.85 o 
  -2   0  10     2750.17     2993.41     32.77 o 
  -1   0  10      115.17      135.18      8.53 o 
   0   0  10      143.04      130.10      7.87 o 
   1   0  10     9896.03    10173.13    214.84 o 
   2   0  10      242.61      260.98     10.94 o 
   3   0  10     7049.47     7491.66     87.55 o 
   4   0  10      355.10      351.44     10.79 o 
   5   0  10       31.48       44.50      6.86 o 
   6   0  10        9.02        7.99      7.01 o 
   7   0  10      427.99      388.47     15.33 o 
   8   0  10      185.22      166.58     12.86 o 
   9   0  10       83.53      101.49     12.34 o 
  10   0  10        6.99       17.98     10.47 o 
  11   0  10       87.99       90.95     19.14 o 
 -12   1  10       45.33       46.95     10.26 o 
 -11   1  10       24.78       31.24      8.26 o 
 -10   1  10        0.53        0.27      6.97 o 
  -9   1  10       52.56       61.72      8.46 o 
  -8   1  10     1178.84     1201.84     19.05 o 
  -7   1  10      616.94      630.80     13.11 o 
  -6   1  10        6.77        8.71      5.16 o 
  -5   1  10       27.37       41.40      5.11 o 
  -4   1  10      961.79      978.72     13.93 o 
  -3   1  10     1905.59     2073.55     23.33 o 
  -2   1  10     3591.17     3596.98     20.34 o 
  -1   1  10     2189.42     2286.56     41.26 o 
   0   1  10     4545.12     4683.75     43.36 o 
   1   1  10      140.28      191.29      5.33 o 
   2   1  10      286.27      266.08      4.86 o 
   3   1  10        0.04        2.08      3.09 o 
   4   1  10      549.74      594.89      9.51 o 
   5   1  10      279.46      246.66      7.46 o 
   6   1  10       99.64       81.73      6.18 o 
   7   1  10       35.28       37.44      6.11 o 
   8   1  10      302.80      250.39     10.12 o 
   9   1  10       29.14       23.62      7.05 o 
  10   1  10       43.96       41.80      9.28 o 
  11   1  10        0.13       -0.50      9.69 o 
 -12   2  10       58.69       52.17      9.99 o 
 -11   2  10      483.87      543.85     16.97 o 
 -10   2  10        0.13        5.90      7.55 o 
  -9   2  10        0.33        1.26      7.01 o 
  -8   2  10       82.20       81.55      7.68 o 
  -7   2  10       71.84       62.52      6.50 o 
  -6   2  10     1125.28     1122.78     18.12 o 
  -5   2  10        6.09        6.85      5.02 o 
  -4   2  10     1010.93     1051.04     14.50 o 
  -3   2  10       17.98       11.14      3.85 o 
  -2   2  10      112.52      139.14      5.03 o 
  -1   2  10     5905.06     6079.34     56.79 o 
   0   2  10     2472.78     2551.91     26.18 o 
   1   2  10     1791.07     1965.15     17.46 o 
   2   2  10      609.71      605.34      5.04 o 
   3   2  10      140.26      128.06      5.11 o 
   4   2  10      148.83      157.11      5.60 o 
   5   2  10       48.62       47.14      4.63 o 
   6   2  10      236.22      208.56      7.82 o 
   7   2  10      836.72      854.92     14.92 o 
   8   2  10      294.32      314.25     10.94 o 
   9   2  10       10.96       14.68      8.75 o 
  10   2  10      271.53      300.87     14.72 o 
  11   2  10       25.73       33.66     10.76 o 
 -11   3  10        3.09        4.44      9.60 o 
 -10   3  10        1.22       -7.18      9.10 o 
  -9   3  10       38.11       35.43      8.86 o 
  -8   3  10      567.42      534.23     16.01 o 
  -7   3  10       75.71       48.28      7.41 o 
  -6   3  10       12.04       17.04      5.94 o 
  -5   3  10       81.45       82.96      6.70 o 
  -4   3  10        5.58        6.17      4.31 o 
  -3   3  10      233.72      246.49      7.15 o 
  -2   3  10      306.91      313.09      5.84 o 
  -1   3  10      401.96      373.71      5.39 o 
   0   3  10      520.77      552.40     11.54 o 
   1   3  10      255.08      268.31      6.33 o 
   2   3  10       11.59       12.69      3.26 o 
   3   3  10      529.10      514.19      5.84 o 
   4   3  10     3373.14     3259.27     38.17 o 
   5   3  10        3.85        6.39      3.84 o 
   6   3  10       56.37       51.90      5.37 o 
   7   3  10       58.19       64.30      8.20 o 
   8   3  10        3.69        9.32      7.13 o 
   9   3  10       17.91       11.66      7.92 o 
  10   3  10        3.25        1.42      9.51 o 
  11   3  10       90.20       94.48     17.21 o 
 -11   4  10        4.11        7.23      9.76 o 
 -10   4  10        1.67       12.96      9.72 o 
  -9   4  10       79.42       62.94      9.15 o 
  -8   4  10        0.04        4.11      7.27 o 
  -7   4  10        5.79       -2.31      6.39 o 
  -6   4  10       70.53       78.39      7.37 o 
  -5   4  10       23.27       18.46      5.39 o 
  -4   4  10       24.06       22.03      5.07 o 
  -3   4  10        2.26        2.28      3.56 o 
  -2   4  10      116.37      102.13      4.24 o 
  -1   4  10       28.12       28.71      1.84 o 
   0   4  10      306.44      305.14     10.41 o 
   1   4  10      183.08      158.97      6.12 o 
   2   4  10       13.85       13.23      4.15 o 
   3   4  10      149.11      144.48      7.63 o 
   4   4  10      741.39      722.76     13.05 o 
   5   4  10       31.75       34.52      9.76 o 
   6   4  10       50.36       40.74     10.71 o 
   7   4  10        6.77        9.01     10.50 o 
   8   4  10        2.21        0.83     12.88 o 
   9   4  10        7.51       11.87     11.66 o 
  10   4  10       67.46       58.70     15.39 o 
 -10   5  10        0.06        2.04     14.25 o 
  -9   5  10       14.40       15.05      8.36 o 
  -8   5  10      128.67      122.22     10.28 o 
  -7   5  10       11.09        8.64      7.05 o 
  -6   5  10      113.50      103.26      8.57 o 
  -5   5  10        7.32        3.36      5.40 o 
  -4   5  10      170.19      167.01      6.83 o 
  -3   5  10        0.65       -0.88      3.58 o 
  -2   5  10     1508.33     1503.63     19.15 o 
  -1   5  10        0.78       -1.94      2.54 o 
   0   5  10       47.19       49.95      5.67 o 
   1   5  10       16.98       19.14      5.17 o 
   2   5  10      128.83      127.57      6.66 o 
   3   5  10       21.96       16.28      4.69 o 
   4   5  10      137.99      132.98      6.56 o 
   5   5  10       20.00       23.66      9.78 o 
   6   5  10      189.60      198.42     15.83 o 
   7   5  10       29.74       22.36     11.54 o 
   8   5  10        0.66       -6.53     12.85 o 
   9   5  10      156.28      198.88     20.46 o 
  -9   6  10      326.85      442.45     29.84 o 
  -8   6  10        5.37        3.29     13.06 o 
  -7   6  10        9.93       12.53     12.19 o 
  -6   6  10      608.07      569.82     19.22 o 
  -5   6  10      118.58      114.49     10.09 o 
  -4   6  10       96.95       84.56      7.34 o 
  -3   6  10      596.07      617.14     13.00 o 
  -2   6  10      241.21      214.11     11.60 o 
  -1   6  10      180.25      185.61      8.84 o 
   0   6  10      145.06      142.37      8.17 o 
   1   6  10      408.20      445.50     12.64 o 
   2   6  10      312.70      261.23      9.75 o 
   3   6  10       71.99       75.68      6.37 o 
   4   6  10        4.49        4.06      5.45 o 
   5   6  10      194.38      171.43      8.17 o 
   6   6  10      232.67      247.57     12.45 o 
   7   6  10        2.66        4.84      8.47 o 
   8   6  10        4.78        2.60     11.92 o 
  -8   7  10       26.18       16.08     16.56 o 
  -7   7  10      228.19      211.76     20.52 o 
  -4   7  10       50.82       54.75     13.73 o 
  -3   7  10      221.48      251.23     18.62 o 
  -2   7  10       31.35       33.49      7.08 o 
  -1   7  10        1.94        0.22      6.55 o 
   0   7  10       50.72       51.88      7.47 o 
   1   7  10      442.58      428.08     12.97 o 
   2   7  10     1065.15     1083.81     18.96 o 
   3   7  10      567.96      606.30     13.44 o 
   4   7  10       23.21       24.51      6.55 o 
   5   7  10        1.76        8.38      6.03 o 
   6   7  10       43.20       39.50      8.91 o 
   7   7  10        1.66       -6.73      9.50 o 
  -4   8  10        9.68        6.36      9.90 o 
  -3   8  10       85.96       85.16     11.73 o 
  -2   8  10      329.05      356.21     16.04 o 
  -1   8  10       10.53        8.37      8.55 o 
   0   8  10        1.45        4.05      8.71 o 
   1   8  10        0.01        4.53      8.41 o 
   2   8  10       64.30       81.09      9.08 o 
   3   8  10       15.59       27.15      7.71 o 
   4   8  10       12.80       15.79      7.47 o 
   5   8  10        0.00       -1.70      7.67 o 
 -12   1  11       22.86       32.43      9.41 o 
 -11   1  11       42.16       45.30      8.93 o 
 -10   1  11       11.31        6.40      8.23 o 
  -9   1  11      168.94      162.14      9.45 o 
  -8   1  11      178.54      182.04      9.32 o 
  -7   1  11        7.14        9.38      5.45 o 
  -6   1  11      258.40      265.05      8.67 o 
  -5   1  11     1044.31     1106.47     14.24 o 
  -4   1  11     1687.32     1809.53     18.69 o 
  -3   1  11      159.32      187.55      6.54 o 
  -2   1  11      393.93      408.98      7.71 o 
  -1   1  11      375.62      379.21     12.56 o 
   0   1  11     1515.19     1563.09     24.11 o 
   1   1  11      305.44      333.50      6.17 o 
   2   1  11      639.60      665.48     11.56 o 
   3   1  11       72.05       84.75      4.28 o 
   4   1  11      155.65      190.01      6.17 o 
   5   1  11       35.14       37.31      4.75 o 
   6   1  11        0.31        1.39      4.95 o 
   7   1  11      429.33      355.27     10.66 o 
   8   1  11      343.36      305.98     10.88 o 
   9   1  11      102.15       95.70      8.35 o 
  10   1  11       14.35       18.60      7.62 o 
  11   1  11       66.31       76.56     10.33 o 
 -12   2  11       18.52       18.60      9.19 o 
 -11   2  11       57.38       73.43     10.30 o 
 -10   2  11       23.77       20.53      8.34 o 
  -9   2  11        1.43        0.71      6.76 o 
  -8   2  11       38.64       37.68      6.52 o 
  -7   2  11        0.13        4.24      6.43 o 
  -6   2  11      110.56      114.04      8.58 o 
  -5   2  11      421.14      470.30     11.44 o 
  -4   2  11      145.17      142.62      6.60 o 
  -3   2  11      422.70      411.04      8.69 o 
  -2   2  11      686.30      694.87      9.53 o 
  -1   2  11      340.92      338.51      5.04 o 
   0   2  11     3885.00     4161.33     82.80 o 
   1   2  11       90.47       79.77      2.67 o 
   2   2  11        7.85        6.18      1.56 o 
   3   2  11       63.67       59.11      3.84 o 
   4   2  11       18.09       24.51      3.66 o 
   5   2  11        0.06        0.19      3.92 o 
   6   2  11       61.14       61.15      5.70 o 
   7   2  11      544.36      505.13     12.09 o 
   8   2  11       61.06       68.21      7.63 o 
   9   2  11       22.28       19.52      8.39 o 
  10   2  11       34.32       32.34     10.27 o 
  11   2  11      371.26      420.09     18.32 o 
 -11   3  11        1.70        1.42      8.86 o 
 -10   3  11        6.60       -4.67      8.47 o 
  -9   3  11       86.27       79.64      9.63 o 
  -8   3  11       20.58       12.62      7.67 o 
  -7   3  11        3.84        8.11      6.72 o 
  -6   3  11      157.83      158.30      8.83 o 
  -5   3  11       14.59       17.34      5.32 o 
  -4   3  11        4.12        3.00      4.52 o 
  -3   3  11        6.45        6.01      3.75 o 
  -2   3  11      325.43      315.16      8.52 o 
  -1   3  11        8.17        5.62      1.44 o 
   0   3  11       67.31       61.04      5.65 o 
   1   3  11       15.01       22.91      3.37 o 
   2   3  11      271.07      235.51      6.02 o 
   3   3  11      413.33      365.29      4.54 o 
   4   3  11      778.68      765.07     16.98 o 
   5   3  11      636.98      623.23     10.38 o 
   6   3  11      598.81      592.52     14.11 o 
   7   3  11       27.55       23.48      7.10 o 
   8   3  11       79.34       68.83      8.61 o 
   9   3  11        7.20        4.72      7.67 o 
  10   3  11        2.15       -2.51      9.52 o 
 -11   4  11       21.91       23.09     10.11 o 
 -10   4  11       15.83       -3.00      8.10 o 
  -9   4  11      228.29      239.84     12.72 o 
  -8   4  11      330.22      326.92     13.65 o 
  -7   4  11       19.16       14.13      6.37 o 
  -6   4  11      293.83      273.60     10.91 o 
  -5   4  11      175.99      149.80      9.15 o 
  -4   4  11       34.92       34.02      5.05 o 
  -3   4  11     3411.55     3322.81     32.84 o 
  -2   4  11      745.58      761.47      9.19 o 
  -1   4  11       19.75       23.08      1.63 o 
   0   4  11       18.94       10.69      5.44 o 
   1   4  11       15.73       17.43      4.06 o 
   2   4  11      544.27      546.09     10.02 o 
   3   4  11      332.79      299.57     10.52 o 
   4   4  11      519.46      487.91     14.67 o 
   5   4  11      655.66      682.86     27.62 o 
   6   4  11        2.10       -2.60      9.89 o 
   7   4  11       10.61        7.66     11.31 o 
   8   4  11        3.85       -0.65     12.97 o 
   9   4  11      299.62      307.68     21.74 o 
  10   4  11        9.28       12.09     12.78 o 
 -10   5  11        0.00       -2.31     11.89 o 
  -9   5  11       49.56       53.02      9.43 o 
  -8   5  11        0.20        2.72      7.53 o 
  -7   5  11        1.21       -0.20      7.09 o 
  -6   5  11        1.89        7.61      5.98 o 
  -5   5  11      123.50      122.08      7.79 o 
  -4   5  11       61.45       61.90      5.91 o 
  -3   5  11      191.52      201.18      7.77 o 
  -2   5  11      687.11      677.04     12.97 o 
  -1   5  11      287.40      257.44      5.89 o 
   0   5  11        3.23       -0.81      4.77 o 
   1   5  11       22.74       17.54      4.91 o 
   2   5  11      113.31      107.83      8.38 o 
   3   5  11       54.05       53.06      5.59 o 
   4   5  11        3.80        1.62      4.53 o 
   5   5  11       51.62       55.84      7.40 o 
   6   5  11       14.61       12.62     10.75 o 
   7   5  11       71.30       63.76     12.07 o 
   8   5  11       59.18       58.40     12.76 o 
   9   5  11        0.01        9.04     13.71 o 
  -9   6  11       43.94       65.61     17.14 o 
  -8   6  11        0.97        6.63     14.90 o 
  -7   6  11       22.02        1.36     12.22 o 
  -6   6  11      427.82      417.35     16.72 o 
  -5   6  11      783.94      858.22     21.15 o 
  -4   6  11       22.81       27.45      5.84 o 
  -3   6  11       27.49       23.60      5.48 o 
  -2   6  11      141.56      158.84     11.58 o 
  -1   6  11       88.55       84.12      7.33 o 
   0   6  11       36.09       31.30      6.32 o 
   1   6  11        4.47        5.57      5.85 o 
   2   6  11      332.12      302.93     14.12 o 
   3   6  11        0.97       -1.97      5.30 o 
   4   6  11      197.46      197.19      8.23 o 
   5   6  11      466.76      492.46     11.84 o 
   6   6  11        0.61        1.98      8.12 o 
   7   6  11       13.70       17.82      8.38 o 
   8   6  11       59.06       56.25      9.96 o 
  -4   7  11        2.31       -0.67     12.65 o 
  -3   7  11       81.35       99.42     15.46 o 
  -2   7  11      261.31      274.02     12.44 o 
  -1   7  11       37.98       37.88      7.52 o 
   0   7  11       25.65       20.12      6.89 o 
   1   7  11      880.30      892.08     17.58 o 
   2   7  11        4.02       10.68      6.85 o 
   3   7  11       79.09       60.80      7.07 o 
   4   7  11      100.33      111.73      7.87 o 
   5   7  11        4.01        7.50      6.34 o 
   6   7  11       55.64       49.03      9.11 o 
   7   7  11        9.82        4.04      8.74 o 
  -4   8  11       51.50       45.81     13.51 o 
  -3   8  11        8.81        3.91      9.44 o 
  -2   8  11        4.11        3.71      8.68 o 
  -1   8  11       53.43       73.77     11.27 o 
   0   8  11        0.58        4.20      8.73 o 
   1   8  11        7.57        3.16      8.62 o 
   2   8  11      246.89      284.02     12.41 o 
   3   8  11        5.79       14.38      7.69 o 
   4   8  11       16.39       24.66      7.68 o 
 -12   0  12       67.63       88.76     14.24 o 
 -11   0  12      132.90      143.33     16.64 o 
 -10   0  12       16.17       18.38     12.01 o 
  -9   0  12      330.52      309.19     16.84 o 
  -8   0  12     1488.04     1472.82     29.54 o 
  -7   0  12      791.08      751.77     29.02 o 
  -6   0  12      107.06      105.29      9.62 o 
  -5   0  12      166.72      164.73      9.99 o 
  -4   0  12        4.34        6.21      5.73 o 
  -3   0  12     2961.81     3163.19     39.05 o 
  -2   0  12      440.32      432.73     14.51 o 
  -1   0  12      233.58      248.18     10.94 o 
   0   0  12     4135.87     4126.13     36.44 o 
   1   0  12      888.26      797.59     17.39 o 
   2   0  12      180.29      215.02     10.94 o 
   3   0  12      602.91      579.59     12.53 o 
   4   0  12      262.15      312.46     10.67 o 
   5   0  12       11.61        6.15      6.18 o 
   6   0  12      227.63      196.17     11.37 o 
   7   0  12      172.42      137.17     11.58 o 
   8   0  12       88.75       85.60     23.70 o 
   9   0  12       73.55       86.12     12.23 o 
  10   0  12        0.73       -1.74     10.66 o 
  11   0  12        1.53        4.26     11.71 o 
 -12   1  12       61.43       53.86      9.84 o 
 -11   1  12      162.67      187.67     12.25 o 
 -10   1  12      197.65      194.32     11.20 o 
  -9   1  12      233.83      236.71     11.07 o 
  -8   1  12       23.75       24.85      6.65 o 
  -7   1  12       54.85       59.07      6.59 o 
  -6   1  12      254.73      287.71      9.19 o 
  -5   1  12       61.57       57.20      5.95 o 
  -4   1  12     2113.85     2274.88     33.16 o 
  -3   1  12      513.82      512.16      9.66 o 
  -2   1  12      560.81      643.98     12.05 o 
  -1   1  12     1469.93     1523.76     27.94 o 
   0   1  12       17.07       17.52      3.87 o 
   1   1  12      871.75      941.74     17.21 o 
   2   1  12      310.06      338.23      5.08 o 
   3   1  12     1227.70     1232.09     17.38 o 
   4   1  12        9.39        4.76      3.72 o 
   5   1  12      313.30      321.41      8.71 o 
   6   1  12       27.96       18.16      5.10 o 
   7   1  12      272.63      230.13      9.21 o 
   8   1  12       92.95       89.70      7.95 o 
   9   1  12       24.91       23.49      7.01 o 
  10   1  12       97.07       89.34      8.94 o 
  11   1  12      113.80      138.56     22.51 o 
 -12   2  12       12.51        8.01     10.11 o 
 -11   2  12        1.86       -1.03      8.32 o 
 -10   2  12        3.22        1.33      7.93 o 
  -9   2  12       43.97       46.83      9.43 o 
  -8   2  12      108.54      102.06      9.59 o 
  -7   2  12        7.09        3.31      6.45 o 
  -6   2  12       71.02       73.35      7.30 o 
  -5   2  12        6.98       13.10      5.29 o 
  -4   2  12      473.30      475.45     10.40 o 
  -3   2  12       46.27       32.97      4.25 o 
  -2   2  12      218.68      252.26      6.31 o 
  -1   2  12       73.85       66.69      2.94 o 
   0   2  12       37.49       30.07      1.83 o 
   1   2  12     1427.53     1499.09     17.16 o 
   2   2  12        7.81        4.13      1.55 o 
   3   2  12       10.36       15.14      2.50 o 
   4   2  12       24.93       16.76      3.77 o 
   5   2  12      465.20      443.67      9.49 o 
   6   2  12      870.30      872.47     16.82 o 
   7   2  12      277.93      306.83     10.12 o 
   8   2  12      319.18      325.98     13.33 o 
   9   2  12      164.33      170.38     11.87 o 
  10   2  12       36.64       41.03      9.80 o 
  11   2  12       42.44       45.79     10.72 o 
 -11   3  12       97.14       93.68     13.30 o 
 -10   3  12       13.92       16.26      8.88 o 
  -9   3  12        0.59       -8.41      8.41 o 
  -8   3  12      157.63      144.45     15.63 o 
  -7   3  12      321.99      264.12     11.30 o 
  -6   3  12       33.83       20.96      6.11 o 
  -5   3  12       29.66       21.49      5.39 o 
  -4   3  12      130.89      130.10      6.71 o 
  -3   3  12      348.10      359.38      8.43 o 
  -2   3  12      337.21      347.27      6.19 o 
  -1   3  12      542.17      534.15      6.45 o 
   0   3  12     1059.13     1053.59     29.66 o 
   1   3  12       99.43      114.22      4.72 o 
   2   3  12       63.12       72.75      4.20 o 
   3   3  12     1772.37     1755.08     26.93 o 
   4   3  12      470.05      466.03      7.87 o 
   5   3  12       39.36       47.91      6.11 o 
   6   3  12       88.17       91.25      7.55 o 
   7   3  12      135.31      167.98      9.61 o 
   8   3  12       99.42       81.04      9.12 o 
   9   3  12        5.72        5.52      8.32 o 
  10   3  12       29.97       35.83     13.17 o 
 -11   4  12       10.29       17.00     10.49 o 
 -10   4  12       23.74       -4.70      8.70 o 
  -9   4  12       82.59       77.68     10.73 o 
  -8   4  12      136.14      107.81      9.60 o 
  -7   4  12       60.10       53.25      7.94 o 
  -6   4  12       60.61       50.69      7.01 o 
  -5   4  12      270.17      269.59      9.75 o 
  -4   4  12      236.85      233.78      8.52 o 
  -3   4  12     2312.31     2219.08     23.17 o 
  -2   4  12      275.88      258.82      5.77 o 
  -1   4  12      108.87      113.62      2.88 o 
   0   4  12        7.17       10.78      5.79 o 
   1   4  12      242.99      276.10      7.59 o 
   2   4  12     1371.56     1461.12     15.52 o 
   3   4  12       32.38       31.51      4.37 o 
   4   4  12      353.14      332.09     13.70 o 
   5   4  12       31.80       30.13      9.33 o 
   6   4  12      202.61      190.27     13.87 o 
   7   4  12        6.68        9.53     16.48 o 
   8   4  12      346.45      371.23     20.31 o 
   9   4  12        4.10        7.31     13.31 o 
  10   4  12        0.04       -7.01     15.41 o 
 -10   5  12       29.98       32.37     12.62 o 
  -9   5  12        8.46       12.76      8.37 o 
  -8   5  12        1.65        8.94      7.28 o 
  -7   5  12       12.93       10.47      6.90 o 
  -6   5  12      495.68      483.72     13.86 o 
  -5   5  12       31.02       36.32      6.14 o 
  -4   5  12      205.48      199.92     13.26 o 
  -3   5  12       58.72       56.56      5.48 o 
  -2   5  12      634.05      637.34     10.87 o 
  -1   5  12        2.36        1.86      6.30 o 
   0   5  12        0.18        1.57      4.66 o 
   1   5  12        1.65       -2.48      4.74 o 
   2   5  12        0.09        0.62      4.80 o 
   3   5  12       23.33       24.68      5.22 o 
   4   5  12        0.03        0.34      4.58 o 
   5   5  12       31.47       25.87      7.11 o 
   6   5  12       56.51       58.77      7.63 o 
   7   5  12        6.62        5.48     11.79 o 
   8   5  12       90.04       78.50     15.46 o 
   9   5  12        2.10       -6.97     12.67 o 
  -9   6  12      235.50      267.39     24.38 o 
  -8   6  12      191.55      199.85     21.29 o 
  -7   6  12       13.25       15.31      8.68 o 
  -6   6  12      205.69      197.06     12.90 o 
  -5   6  12      634.12      637.29     18.51 o 
  -4   6  12       77.02       80.31      6.99 o 
  -3   6  12      258.06      260.13     13.70 o 
  -2   6  12       46.75       42.78      8.66 o 
  -1   6  12        1.04       -2.90      5.65 o 
   0   6  12        4.83        6.87      5.87 o 
   1   6  12        2.02        2.63      5.54 o 
   2   6  12       57.62       53.13      6.56 o 
   3   6  12        3.17        2.12      5.01 o 
   4   6  12       98.80       89.43      6.78 o 
   5   6  12       54.89       61.47      6.52 o 
   6   6  12       74.01       59.98      9.41 o 
   7   6  12       17.77        8.39      7.87 o 
   8   6  12       45.97       52.02     10.01 o 
  -4   7  12       23.21       33.62     13.76 o 
  -3   7  12       67.78       76.58     10.11 o 
  -2   7  12        8.58       12.32      6.83 o 
  -1   7  12      205.57      217.36     10.24 o 
   0   7  12        0.07       -4.10      6.81 o 
   1   7  12      260.17      241.53     17.29 o 
   2   7  12       10.09       11.92      6.90 o 
   3   7  12      419.10      444.63     12.12 o 
   4   7  12       85.96       93.69      7.79 o 
   5   7  12        0.37       -3.24      8.08 o 
   6   7  12       26.66       31.08      9.06 o 
  -4   8  12       19.52       18.70     15.11 o 
  -3   8  12       89.15       88.35     11.44 o 
  -2   8  12        0.83        7.89      9.24 o 
  -1   8  12      424.38      477.43     20.69 o 
   0   8  12       56.31       53.45     11.50 o 
   1   8  12       61.03       74.37     10.65 o 
   2   8  12      197.44      223.70     11.88 o 
   3   8  12       48.63       50.61     10.28 o 
   4   8  12       15.09        2.04      6.85 o 
 -12   1  13       45.33       54.36     10.88 o 
 -11   1  13        0.03        8.30      8.78 o 
 -10   1  13       12.33       14.94      7.89 o 
  -9   1  13      273.85      261.93     12.80 o 
  -8   1  13      166.08      160.22      9.22 o 
  -7   1  13        4.81       10.38      5.81 o 
  -6   1  13      285.37      291.34      9.24 o 
  -5   1  13        3.68        5.49      5.12 o 
  -4   1  13      257.18      258.86      9.24 o 
  -3   1  13     3623.47     3816.71     65.87 o 
  -2   1  13      130.14      106.69      6.43 o 
  -1   1  13      866.06      894.18     20.00 o 
   0   1  13     1467.67     1498.26     15.92 o 
   1   1  13       75.50       62.26      3.12 o 
   2   1  13      534.61      534.17      5.91 o 
   3   1  13      157.22      153.59      3.98 o 
   4   1  13      125.02      136.27      5.80 o 
   5   1  13        6.95       18.79      4.72 o 
   6   1  13      266.32      252.32      8.60 o 
   7   1  13      330.45      313.93     10.84 o 
   8   1  13        8.53        9.92      6.67 o 
   9   1  13        0.31       -2.88      6.91 o 
  10   1  13        6.52        6.44      9.29 o 
  11   1  13       77.76       78.34     11.38 o 
 -12   2  13       22.81       27.49     11.26 o 
 -11   2  13      148.65      173.38     13.31 o 
 -10   2  13        2.56       -1.88      8.91 o 
  -9   2  13        3.16        3.35      8.11 o 
  -8   2  13       78.62       67.51      9.02 o 
  -7   2  13      180.07      170.89      9.81 o 
  -6   2  13      183.35      170.93      8.94 o 
  -5   2  13      276.45      310.69     10.50 o 
  -4   2  13      138.34      146.42      6.88 o 
  -3   2  13       22.19       16.97      4.15 o 
  -2   2  13      776.34      842.17     10.77 o 
  -1   2  13     1317.13     1365.30     20.33 o 
   0   2  13        6.15       14.55      1.85 o 
   1   2  13     1977.34     2174.89     32.91 o 
   2   2  13       17.36       20.79      2.15 o 
   3   2  13      157.75      151.79      4.40 o 
   4   2  13      957.54      888.34     11.53 o 
   5   2  13      417.69      398.80     10.57 o 
   6   2  13      602.26      605.45     14.52 o 
   7   2  13      620.38      595.09     20.99 o 
   8   2  13      116.13      103.14      9.74 o 
   9   2  13       58.15       59.73      8.94 o 
  10   2  13        0.00       -5.71      8.90 o 
  11   2  13       33.25       36.19     11.85 o 
 -11   3  13        1.67       -1.45      9.63 o 
 -10   3  13        0.15        1.93      8.24 o 
  -9   3  13      151.34      138.40     11.42 o 
  -8   3  13       21.03       21.39      7.61 o 
  -7   3  13      205.22      149.69      9.50 o 
  -6   3  13        0.23       -0.91      5.92 o 
  -5   3  13      659.27      712.96     33.08 o 
  -4   3  13       13.89       13.87      4.62 o 
  -3   3  13       74.96       62.27      6.15 o 
  -2   3  13       36.24       41.94      3.24 o 
  -1   3  13      132.92      147.79      3.41 o 
   0   3  13      263.53      252.72      8.77 o 
   1   3  13        2.37        4.89      3.11 o 
   2   3  13      150.23      166.10      5.23 o 
   3   3  13      112.51      101.84      2.66 o 
   4   3  13     2593.39     2510.63     28.54 o 
   5   3  13      261.52      248.45     10.08 o 
   6   3  13      410.91      411.06     12.46 o 
   7   3  13      278.73      290.08     11.94 o 
   8   3  13       17.99       15.33      7.69 o 
   9   3  13        1.62        2.67      8.25 o 
  10   3  13        3.67        4.58     13.79 o 
 -11   4  13       95.94       83.53     12.90 o 
 -10   4  13      359.62      375.42     16.33 o 
  -9   4  13        3.30        3.93      7.98 o 
  -8   4  13       55.85       59.45      8.51 o 
  -7   4  13        0.22        5.34      6.56 o 
  -6   4  13       81.77       79.84      7.69 o 
  -5   4  13      709.10      709.56     14.91 o 
  -4   4  13     1691.83     1614.25     25.32 o 
  -3   4  13     2248.16     2171.12     22.70 o 
  -2   4  13      617.91      589.71      8.11 o 
  -1   4  13      199.24      176.81      8.57 o 
   0   4  13        9.09       19.41      5.91 o 
   1   4  13       45.50       32.01      4.52 o 
   2   4  13       54.78       48.17      4.72 o 
   3   4  13     1632.58     1586.21     28.28 o 
   4   4  13      592.78      581.67     10.71 o 
   5   4  13        0.26       -3.40      5.60 o 
   6   4  13      188.32      185.37     14.90 o 
   7   4  13      230.42      253.28     16.93 o 
   8   4  13        5.98       16.83     11.44 o 
   9   4  13       73.47       69.59     14.06 o 
  10   4  13       35.45       44.06     14.81 o 
 -10   5  13      184.91      200.44     13.93 o 
  -9   5  13       15.78       25.94      9.81 o 
  -8   5  13        2.06        3.01      7.80 o 
  -7   5  13        5.99        0.23      6.94 o 
  -6   5  13       22.83       27.14      6.36 o 
  -5   5  13       39.13       42.36     11.83 o 
  -4   5  13       40.67       36.45      7.35 o 
  -3   5  13        7.30        8.06      4.43 o 
  -2   5  13        0.62        1.88      3.32 o 
  -1   5  13      221.52      180.92     10.35 o 
   0   5  13      286.39      235.70      8.36 o 
   1   5  13      501.97      460.78     15.50 o 
   2   5  13       50.83       43.43      5.55 o 
   3   5  13       21.67       24.20      4.84 o 
   4   5  13       80.90       71.40      5.77 o 
   5   5  13       66.59       60.94      8.08 o 
   6   5  13        6.47        6.26      6.74 o 
   7   5  13       26.51       26.51      7.52 o 
   8   5  13       73.38       72.47     17.26 o 
   9   5  13      100.89      102.63     19.72 o 
  -9   6  13       83.97      111.10     17.78 o 
  -8   6  13        3.82        0.06     13.96 o 
  -7   6  13       28.29       27.03      9.78 o 
  -6   6  13      311.59      290.77     14.77 o 
  -5   6  13       47.35       25.98      7.16 o 
  -4   6  13      288.77      277.17     13.58 o 
  -3   6  13       19.47       13.90      8.21 o 
  -2   6  13       18.87       10.98      8.06 o 
  -1   6  13      205.07      199.81      8.90 o 
   0   6  13       17.86       20.86      6.06 o 
   1   6  13      176.85      157.93      8.32 o 
   2   6  13       85.42       88.56      7.39 o 
   3   6  13        2.82        4.24      5.36 o 
   4   6  13        4.60        2.48      5.50 o 
   5   6  13      279.95      304.99     12.93 o 
   6   6  13      152.56      139.61     10.69 o 
   7   6  13        1.60       -0.98      7.87 o 
   8   6  13       26.62       20.30     13.22 o 
  -4   7  13       24.71       36.06     13.84 o 
  -3   7  13      168.01      171.88     12.69 o 
  -2   7  13       29.50       31.52      8.76 o 
  -1   7  13        8.25       10.21      6.59 o 
   0   7  13       31.60       38.04      7.56 o 
   1   7  13       22.25       12.46      7.01 o 
   2   7  13      159.59      158.22     14.02 o 
   3   7  13       49.40       44.49      6.51 o 
   4   7  13       25.24       22.12      6.12 o 
   5   7  13       35.08       34.14     10.32 o 
   6   7  13       89.94      112.00     11.42 o 
  -4   8  13       14.05       22.39     15.23 o 
  -3   8  13       83.39       90.49     12.13 o 
  -2   8  13        9.95        8.29      9.70 o 
  -1   8  13       57.87       54.91      9.81 o 
   0   8  13      199.72      213.57     20.51 o 
   1   8  13       51.14       75.33     10.62 o 
   2   8  13       20.25       28.89      7.83 o 
   3   8  13       93.91      108.45      8.57 o 
   4   8  13       12.45       15.70      9.24 o 
 -12   0  14       25.96       42.92     15.33 o 
 -11   0  14      153.38      146.67     15.49 o 
 -10   0  14       95.79       86.99     13.59 o 
  -9   0  14       35.32       40.00     10.58 o 
  -8   0  14     1856.16     1944.70     33.93 o 
  -7   0  14     2496.18     2518.17     35.65 o 
  -6   0  14       79.49       84.58      9.69 o 
  -5   0  14      587.92      617.23     20.83 o 
  -4   0  14     1217.47     1174.68     27.76 o 
  -3   0  14     1681.61     1697.69     30.40 o 
  -2   0  14      426.25      454.84     15.85 o 
  -1   0  14      913.29      858.85     19.46 o 
   0   0  14     1666.00     1701.38     25.84 o 
   1   0  14      385.98      405.38     13.89 o 
   2   0  14      915.71      991.79     21.57 o 
   3   0  14      899.79      970.85     16.41 o 
   4   0  14       64.71       66.36      6.99 o 
   5   0  14      401.15      464.31     14.23 o 
   6   0  14      361.33      334.16     18.28 o 
   7   0  14      980.60      907.37     22.54 o 
   8   0  14       21.73       13.37      8.61 o 
   9   0  14       22.83       14.43      9.87 o 
  10   0  14        0.09       10.99     11.91 o 
  11   0  14      113.39      119.58     14.69 o 
 -12   1  14        0.26       -6.29      9.51 o 
 -11   1  14       25.66       15.16      8.43 o 
 -10   1  14      172.62      188.75     11.07 o 
  -9   1  14        8.42        7.94      7.32 o 
  -8   1  14      287.45      270.84     10.36 o 
  -7   1  14       34.13       33.28      6.29 o 
  -6   1  14        5.38       12.28      6.77 o 
  -5   1  14      158.49      154.88      9.32 o 
  -4   1  14      342.06      376.47      9.73 o 
  -3   1  14      249.46      214.81     16.68 o 
  -2   1  14      102.78      111.26      7.90 o 
  -1   1  14     1429.50     1621.90     54.97 o 
   0   1  14      199.30      195.09      6.91 o 
   1   1  14      514.89      551.16     12.19 o 
   2   1  14      387.92      400.87     12.71 o 
   3   1  14       38.20       34.98      3.07 o 
   4   1  14       12.47        7.87      2.16 o 
   5   1  14        8.80       11.16      4.59 o 
   6   1  14       85.38       70.20      6.30 o 
   7   1  14       87.79       91.02      7.40 o 
   8   1  14       43.68       35.00      7.10 o 
   9   1  14       33.94       30.86      7.43 o 
  10   1  14       28.57       37.94     10.44 o 
  11   1  14      261.20      299.08     16.89 o 
 -12   2  14        0.38        5.62     11.55 o 
 -11   2  14        1.51        7.92      8.71 o 
 -10   2  14        9.30       10.62      9.25 o 
  -9   2  14      112.97      116.18     11.09 o 
  -8   2  14       61.06       42.36      8.50 o 
  -7   2  14       40.96       33.62      7.24 o 
  -6   2  14       27.93       25.64      6.61 o 
  -5   2  14      185.68      175.95      8.17 o 
  -4   2  14        5.72        3.17      4.54 o 
  -3   2  14     1097.81     1089.29     24.27 o 
  -2   2  14     2390.67     2526.38     23.68 o 
  -1   2  14      287.63      324.44      8.30 o 
   0   2  14     5770.83     6028.65     49.61 o 
   1   2  14      264.15      267.14      5.07 o 
   2   2  14      109.84      103.19      3.03 o 
   3   2  14      657.73      622.69      7.48 o 
   4   2  14      438.80      424.85      6.67 o 
   5   2  14       41.77       41.29      4.83 o 
   6   2  14      563.60      538.25     11.61 o 
   7   2  14      350.51      346.61     12.62 o 
   8   2  14       88.24       94.11     10.04 o 
   9   2  14      277.73      286.84     14.10 o 
  10   2  14      182.59      189.51     13.48 o 
 -11   3  14        3.40       20.37      9.75 o 
 -10   3  14       10.85       11.21      8.92 o 
  -9   3  14        2.09        0.22      8.01 o 
  -8   3  14      130.22      132.49     10.29 o 
  -7   3  14      108.70       88.14      8.47 o 
  -6   3  14       82.32       62.52      7.17 o 
  -5   3  14     1013.45     1042.30     16.88 o 
  -4   3  14      227.72      242.67      8.45 o 
  -3   3  14      152.09      150.60      6.26 o 
  -2   3  14      156.08      172.61      4.83 o 
  -1   3  14        8.13        8.63      1.76 o 
   0   3  14      926.92     1029.73     22.87 o 
   1   3  14      424.85      437.96      7.84 o 
   2   3  14      475.83      494.67     20.42 o 
   3   3  14        0.37        0.57      1.86 o 
   4   3  14      162.49      146.89      5.53 o 
   5   3  14      716.68      682.50     13.60 o 
   6   3  14     1556.69     1582.02     22.08 o 
   7   3  14       49.53       51.00      7.69 o 
   8   3  14       15.21       10.67      7.13 o 
   9   3  14       83.40       76.71     13.18 o 
  10   3  14       78.95       89.30     16.02 o 
 -11   4  14       80.45       83.82     12.73 o 
 -10   4  14       58.99       74.80     10.09 o 
  -9   4  14       86.60       72.39      9.73 o 
  -8   4  14       41.26       35.26      8.75 o 
  -7   4  14      166.38      184.90     10.45 o 
  -6   4  14       11.47       10.99      6.14 o 
  -5   4  14       93.06       85.27      6.87 o 
  -4   4  14     1291.88     1240.13     18.01 o 
  -3   4  14      627.95      635.23     11.14 o 
  -2   4  14     1456.20     1407.94     24.28 o 
  -1   4  14       59.16       64.45      7.10 o 
   0   4  14       27.55       23.31      6.10 o 
   1   4  14       13.70       12.98      4.23 o 
   2   4  14        7.09       12.74      4.09 o 
   3   4  14        6.17        5.04      3.94 o 
   4   4  14      169.71      175.47      6.13 o 
   5   4  14        1.81        0.35      5.59 o 
   6   4  14       80.72       97.22      7.98 o 
   7   4  14        4.47       -1.15     10.75 o 
   8   4  14        3.45        0.98     12.92 o 
   9   4  14        0.98      -10.16     14.53 o 
 -10   5  14      303.53      347.29     20.92 o 
  -9   5  14       18.60       28.53     12.00 o 
  -8   5  14        9.22       -6.25     13.44 o 
  -7   5  14       35.28       29.76      8.72 o 
  -6   5  14       27.80       22.08      8.84 o 
  -5   5  14        8.40        0.48      6.64 o 
  -4   5  14       82.33       69.05      7.61 o 
  -3   5  14      462.14      476.43     11.77 o 
  -2   5  14      113.56       97.60      8.95 o 
  -1   5  14        0.81       -1.34      6.75 o 
   0   5  14      199.87      174.99      7.84 o 
   1   5  14      279.70      187.85      7.89 o 
   2   5  14      111.49       95.28      6.50 o 
   3   5  14       20.86       15.86      4.92 o 
   4   5  14      328.08      314.45     12.14 o 
   5   5  14      262.79      273.15     11.39 o 
   6   5  14       15.16        9.77      7.35 o 
   7   5  14        5.33        6.71      7.02 o 
   8   5  14        0.02       -5.32     11.23 o 
   9   5  14       11.76       10.23     12.90 o 
  -9   6  14       27.96       18.54     16.20 o 
  -8   6  14       51.78       41.21     16.38 o 
  -7   6  14      165.12      170.69     13.42 o 
  -6   6  14      103.78      120.76     11.74 o 
  -5   6  14       66.81       78.94      9.46 o 
  -4   6  14        0.70       -9.32     12.47 o 
  -3   6  14       58.42       56.93     11.48 o 
  -2   6  14       81.64       67.92      9.71 o 
  -1   6  14       11.29        9.16      7.40 o 
   0   6  14       44.27       45.64      6.61 o 
   1   6  14        6.54       10.62      5.84 o 
   2   6  14       87.64       83.03      7.18 o 
   3   6  14        0.02       -1.22      5.85 o 
   4   6  14       48.45       42.76      6.00 o 
   5   6  14       28.67       40.19      8.62 o 
   6   6  14       47.51       42.39      8.74 o 
   7   6  14       26.41       16.73      8.60 o 
  -4   7  14       16.84       32.01     12.26 o 
  -3   7  14       17.38       11.94      8.63 o 
  -2   7  14        0.61       -1.93      7.02 o 
  -1   7  14        5.10        9.68      6.88 o 
   0   7  14      557.74      539.21     15.04 o 
   1   7  14       12.48       10.89      6.44 o 
   2   7  14       56.77       49.54      7.97 o 
   3   7  14        0.05       -6.18      6.18 o 
   4   7  14      340.71      342.88     14.35 o 
   5   7  14       47.90       43.34      9.24 o 
   6   7  14        4.18       -2.38      8.81 o 
  -3   8  14        4.52        1.30      9.85 o 
  -2   8  14        0.31       -0.19      9.28 o 
  -1   8  14        7.56       11.59      9.05 o 
   0   8  14       63.53       72.56     10.31 o 
   1   8  14       58.89       54.66     10.18 o 
   2   8  14       76.92       81.43      8.26 o 
   3   8  14       40.44       41.71      7.94 o 
   4   8  14       39.08       55.06     10.11 o 
 -12   1  15       99.28      117.23     10.84 o 
 -11   1  15        0.63        7.38      8.71 o 
 -10   1  15       52.84       61.53      9.21 o 
  -9   1  15        0.01       -3.06      6.57 o 
  -8   1  15      716.17      707.76     20.12 o 
  -7   1  15      392.86      419.19     13.35 o 
  -6   1  15        1.35       -1.45      6.15 o 
  -5   1  15       46.85       47.65      6.65 o 
  -4   1  15      613.84      594.64     11.96 o 
  -3   1  15      745.64      748.07     41.13 o 
  -2   1  15      575.51      611.67     20.79 o 
  -1   1  15     2637.32     2899.52     99.02 o 
   0   1  15        6.03        6.33      3.90 o 
   1   1  15      315.53      341.75     10.30 o 
   2   1  15      608.91      645.60     17.18 o 
   3   1  15     1301.82     1375.18     32.27 o 
   4   1  15       50.05       54.06      2.78 o 
   5   1  15       33.11       24.79      4.94 o 
   6   1  15       75.73       61.71      6.22 o 
   7   1  15        0.95        1.18      5.81 o 
   8   1  15        0.00       -2.56      6.47 o 
   9   1  15        7.31        8.10      8.68 o 
  10   1  15      677.29      807.04     22.28 o 
 -12   2  15      156.86      188.29     13.58 o 
 -11   2  15        7.35       10.81     10.68 o 
 -10   2  15      217.57      255.63     14.63 o 
  -9   2  15       34.36       40.38      9.13 o 
  -8   2  15       23.93       21.65      7.89 o 
  -7   2  15      334.28      322.26     12.46 o 
  -6   2  15        7.63        6.97      6.00 o 
  -5   2  15      156.88      146.95      7.98 o 
  -4   2  15      355.61      361.80      9.68 o 
  -3   2  15        3.62        1.51      3.95 o 
  -2   2  15     1896.44     2032.97     32.63 o 
  -1   2  15     8623.49     8847.30    116.65 o 
   0   2  15       21.54       17.82      2.24 o 
   1   2  15      211.48      207.45      4.86 o 
   2   2  15      397.52      363.45      6.34 o 
   3   2  15       91.68       90.21      3.64 o 
   4   2  15        0.07       -0.31      2.62 o 
   5   2  15      537.99      546.14     10.65 o 
   6   2  15        1.61        2.29      5.03 o 
   7   2  15      237.48      210.24     10.68 o 
   8   2  15        7.96        5.94      7.72 o 
   9   2  15       37.75       44.97      9.01 o 
  10   2  15      127.39      148.47     16.63 o 
 -11   3  15        0.44       -2.44      9.22 o 
 -10   3  15        2.29       -2.68      9.73 o 
  -9   3  15        4.91        5.31      7.88 o 
  -8   3  15       24.93       16.63      7.81 o 
  -7   3  15      116.21      103.19      8.80 o 
  -6   3  15      680.31      624.28     14.80 o 
  -5   3  15        8.58       11.68      5.71 o 
  -4   3  15      186.78      189.67      7.82 o 
  -3   3  15        1.92        3.00      3.88 o 
  -2   3  15       26.98       29.75      4.66 o 
  -1   3  15       15.39       14.10      1.88 o 
   0   3  15      192.54      203.95      8.28 o 
   1   3  15       96.60       93.88      4.47 o 
   2   3  15        2.00        2.80      2.82 o 
   3   3  15      269.02      247.18      6.13 o 
   4   3  15       39.69       48.83      3.96 o 
   5   3  15     2180.11     2171.81     44.56 o 
   6   3  15      170.93      172.59      9.11 o 
   7   3  15       61.82       40.56      7.28 o 
   8   3  15       19.86       28.31     11.75 o 
   9   3  15       27.17       17.87     13.66 o 
  10   3  15        1.70       -1.78     13.44 o 
 -10   4  15      277.10      315.79     21.05 o 
  -9   4  15      113.78       99.55     10.44 o 
  -8   4  15        1.48       -4.69      7.32 o 
  -7   4  15       46.83       42.51      7.90 o 
  -6   4  15       34.02       27.64      6.57 o 
  -5   4  15      427.79      450.97     12.20 o 
  -4   4  15     1241.91     1230.51     17.07 o 
  -3   4  15     1876.40     1800.11     22.22 o 
  -2   4  15      121.23      110.66      4.20 o 
  -1   4  15      160.49      165.99      9.11 o 
   0   4  15      588.78      613.27     14.57 o 
   1   4  15        3.73        5.11      4.08 o 
   2   4  15     1415.50     1395.07     20.11 o 
   3   4  15       41.83       43.41      4.49 o 
   4   4  15      111.04      119.05      7.91 o 
   5   4  15     1279.45     1367.00     49.08 o 
   6   4  15        0.18        6.17      5.92 o 
   7   4  15       73.06       73.34     14.21 o 
   8   4  15      123.75      142.61     15.45 o 
   9   4  15       17.54       19.00     11.93 o 
 -10   5  15      174.23      179.66     15.84 o 
  -9   5  15       15.24       15.75     13.48 o 
  -8   5  15       11.17        9.17     10.10 o 
  -7   5  15       60.74       60.38      9.70 o 
  -6   5  15       16.79        9.51      7.56 o 
  -5   5  15       16.18       22.57      7.66 o 
  -4   5  15      353.89      324.06     28.58 o 
  -3   5  15       36.67       37.89      4.87 o 
  -2   5  15      162.26      151.04      9.85 o 
  -1   5  15     1314.71     1223.33     29.65 o 
   0   5  15       51.34       36.52      5.50 o 
   1   5  15      437.97      376.94      9.99 o 
   2   5  15       28.50       23.13      5.20 o 
   3   5  15       98.34       93.33      6.26 o 
   4   5  15        8.63        0.86      6.61 o 
   5   5  15       12.56       14.04      6.97 o 
   6   5  15        0.84        0.06      6.51 o 
   7   5  15       97.39      110.50     15.63 o 
   8   5  15        0.62       -2.81     15.58 o 
  -9   6  15      186.43      166.42     20.78 o 
  -8   6  15       26.14       20.78     13.83 o 
  -7   6  15      229.25      248.66     15.46 o 
  -6   6  15        4.24        4.86      7.77 o 
  -5   6  15      117.09      127.65     18.44 o 
  -4   6  15        3.84        5.71     12.11 o 
  -3   6  15        0.50       -0.40      9.69 o 
  -2   6  15        6.16        0.07      8.05 o 
  -1   6  15       75.03       66.01      9.40 o 
   0   6  15      264.84      251.95      9.79 o 
   1   6  15        1.30        0.34      5.93 o 
   2   6  15       73.13       66.67      7.07 o 
   3   6  15       37.01       35.32      8.37 o 
   4   6  15       77.79       88.98      9.13 o 
   5   6  15      117.73      117.94      9.77 o 
   6   6  15       28.80       26.86      7.88 o 
   7   6  15        1.57        9.57     11.27 o 
  -4   7  15        6.05        3.82     12.88 o 
  -3   7  15        0.25       -1.28      9.12 o 
  -2   7  15       85.33       97.94      8.91 o 
  -1   7  15       25.49       32.67      7.87 o 
   0   7  15        2.37       -1.05      6.52 o 
   1   7  15       81.12       91.97      8.54 o 
   2   7  15      114.33      116.61      8.60 o 
   3   7  15        7.00       -0.79      6.11 o 
   4   7  15      150.53      125.13     10.38 o 
   5   7  15       13.43        8.55      8.64 o 
   6   7  15       54.08       63.97      9.95 o 
  -3   8  15        5.60        4.81      9.74 o 
  -2   8  15        4.43        4.34      9.75 o 
  -1   8  15      145.50      172.54     13.35 o 
   0   8  15       51.55       45.96      9.26 o 
   1   8  15      160.53      193.29     11.32 o 
   2   8  15      168.24      208.94     16.10 o 
   3   8  15      206.62      228.03     15.02 o 
 -12   0  16       47.91       46.68     22.04 o 
 -11   0  16       29.52       26.56     13.68 o 
 -10   0  16      221.34      216.75     17.16 o 
  -9   0  16       24.60       25.10     10.87 o 
  -8   0  16       23.95       21.59     15.90 o 
  -7   0  16      303.88      308.20     14.79 o 
  -6   0  16       57.80       49.61      8.50 o 
  -5   0  16     1502.19     1620.43     35.92 o 
  -4   0  16      456.17      521.09     20.32 o 
  -3   0  16      337.50      330.60     15.35 o 
  -2   0  16     1695.12     1700.88     29.81 o 
  -1   0  16       21.52       20.79      7.39 o 
   0   0  16        7.52        8.04      6.35 o 
   1   0  16      128.51      137.80     10.07 o 
   2   0  16       76.05       61.92      8.81 o 
   3   0  16     2419.03     2509.05     29.11 o 
   4   0  16       82.61       81.63      7.80 o 
   5   0  16       33.74       50.08      7.49 o 
   6   0  16       57.48       38.76      8.15 o 
   7   0  16       14.17        9.05      8.10 o 
   8   0  16       16.74        6.27      9.26 o 
   9   0  16       29.08       21.14     11.44 o 
  10   0  16      120.40      154.44     15.75 o 
 -12   1  16        8.50       18.78     10.83 o 
 -11   1  16       39.79       40.08      9.38 o 
 -10   1  16      153.44      151.21     10.66 o 
  -9   1  16      625.21      631.77     16.26 o 
  -8   1  16      116.14      105.35      9.73 o 
  -7   1  16      280.30      295.81     12.10 o 
  -6   1  16      104.28      101.90      8.24 o 
  -5   1  16      443.88      421.59     11.51 o 
  -4   1  16      170.95      180.22      7.81 o 
  -3   1  16      143.94      129.16      8.80 o 
  -2   1  16        0.55        3.12      5.07 o 
  -1   1  16     1102.38     1154.14     23.99 o 
   0   1  16      216.19      208.23      7.62 o 
   1   1  16       21.39       20.09      4.42 o 
   2   1  16     2145.29     2248.63     42.13 o 
   3   1  16        0.47        1.25      1.53 o 
   4   1  16      122.13      124.00      5.91 o 
   5   1  16       55.32       52.25      5.53 o 
   6   1  16        9.61        9.67      5.32 o 
   7   1  16      438.38      411.05     11.61 o 
   8   1  16        1.21        1.91      6.61 o 
   9   1  16        2.65        1.58      8.23 o 
  10   1  16        0.27       11.95      9.36 o 
 -11   2  16       79.90       90.11     11.62 o 
 -10   2  16       17.49       25.38      9.72 o 
  -9   2  16        1.75       -0.29      8.56 o 
  -8   2  16        0.02       -2.63      7.55 o 
  -7   2  16      352.44      337.66     12.77 o 
  -6   2  16        9.40        6.75      6.18 o 
  -5   2  16       10.66        9.12      5.73 o 
  -4   2  16       51.43       55.15      5.72 o 
  -3   2  16      908.67      893.57     16.74 o 
  -2   2  16      170.85      161.82     12.59 o 
  -1   2  16     9612.97     9711.61     98.15 o 
   0   2  16       11.27       15.02      2.26 o 
   1   2  16      590.05      631.90     13.16 o 
   2   2  16       27.37       29.55      2.56 o 
   3   2  16      281.87      281.30      6.43 o 
   4   2  16      152.19      151.26      4.55 o 
   5   2  16      260.55      249.51      8.00 o 
   6   2  16        0.00       -2.67      6.22 o 
   7   2  16        1.30        4.51      6.72 o 
   8   2  16        2.39        6.90      7.51 o 
   9   2  16        8.16       -2.60      8.50 o 
  10   2  16        4.73       17.77     10.02 o 
 -11   3  16        5.60      -10.18     10.18 o 
 -10   3  16       54.47       58.61     10.48 o 
  -9   3  16      102.18      106.22     10.85 o 
  -8   3  16        8.84        2.44      7.61 o 
  -7   3  16      260.51      222.02     10.97 o 
  -6   3  16        0.38        0.02      6.24 o 
  -5   3  16      209.17      224.76     15.39 o 
  -4   3  16      117.20      122.33      6.76 o 
  -3   3  16     1370.71     1377.28     37.15 o 
  -2   3  16        5.29        3.66      4.15 o 
  -1   3  16        2.27        2.46      1.76 o 
   0   3  16       21.68       25.55      5.18 o 
   1   3  16       24.67       21.08      3.31 o 
   2   3  16       51.70       49.67      3.76 o 
   3   3  16      676.89      645.33     17.32 o 
   4   3  16      274.42      260.64      6.38 o 
   5   3  16      666.80      624.28     10.24 o 
   6   3  16      608.88      623.58     14.64 o 
   7   3  16       96.57       87.22     12.67 o 
   8   3  16      149.51      157.80     15.28 o 
   9   3  16       23.07       19.63     11.57 o 
  10   3  16       90.15      115.96     17.79 o 
 -10   4  16      234.11      268.70     14.60 o 
  -9   4  16        0.97       -0.06      8.11 o 
  -8   4  16       17.41       13.76      8.80 o 
  -7   4  16       99.65       93.48      9.03 o 
  -6   4  16       17.41       20.98      6.53 o 
  -5   4  16       28.77       24.20      5.77 o 
  -4   4  16       82.53       83.12      6.24 o 
  -3   4  16      152.65      135.80      6.15 o 
  -2   4  16      508.78      492.68      9.06 o 
  -1   4  16        4.04        0.38      5.73 o 
   0   4  16       35.69       40.90      6.49 o 
   1   4  16        8.38       12.32      4.15 o 
   2   4  16        9.33        8.96      4.07 o 
   3   4  16      187.73      194.96      7.53 o 
   4   4  16       37.16       35.77      7.32 o 
   5   4  16      115.23      123.30     12.73 o 
   6   4  16        4.19        5.02      6.21 o 
   7   4  16        0.07        0.50     10.59 o 
   8   4  16        7.55       15.98     13.64 o 
   9   4  16        5.23        6.58     14.74 o 
 -10   5  16      109.36      101.87     19.97 o 
  -9   5  16      159.53      175.34     15.17 o 
  -8   5  16        0.54       -0.19      8.91 o 
  -7   5  16        9.07        5.55      9.20 o 
  -6   5  16        5.16        6.61      7.51 o 
  -5   5  16      248.60      245.35     12.62 o 
  -4   5  16       29.61       24.20      6.35 o 
  -3   5  16      100.01       87.74      6.18 o 
  -2   5  16        3.02        6.54      6.96 o 
  -1   5  16        0.93       -5.46      7.04 o 
   0   5  16        6.26        5.76      5.24 o 
   1   5  16       78.72       84.41      7.62 o 
   2   5  16        0.08        1.54      4.55 o 
   3   5  16       87.45       78.85      6.13 o 
   4   5  16        0.81        1.68      6.45 o 
   5   5  16       79.90       72.97      7.69 o 
   6   5  16        3.00       10.12      6.92 o 
   7   5  16       18.66       31.57     10.94 o 
   8   5  16       36.48       32.61     13.22 o 
  -8   6  16       54.84       52.56     10.79 o 
  -7   6  16       30.76       18.67      9.79 o 
  -6   6  16      697.58      851.77     36.78 o 
  -5   6  16        4.52       -1.06     13.55 o 
  -4   6  16        6.63       -2.15     12.45 o 
  -3   6  16      206.39      188.66     12.65 o 
  -2   6  16      180.02      189.52     12.00 o 
  -1   6  16        0.18        2.27      7.98 o 
   0   6  16       61.15       46.08      6.81 o 
   1   6  16       17.76       14.78      5.84 o 
   2   6  16       28.91       34.48      6.25 o 
   3   6  16        9.78        7.02      5.82 o 
   4   6  16      254.30      288.53     12.31 o 
   5   6  16      199.72      231.17     12.12 o 
   6   6  16       25.28       25.70      8.55 o 
   7   6  16       88.31       68.88     14.45 o 
  -5   7  16      187.51      179.81     19.74 o 
  -4   7  16      243.82      269.71     23.29 o 
  -3   7  16       13.98       13.59      9.15 o 
  -2   7  16      280.48      280.38     11.71 o 
  -1   7  16       59.14       68.60      8.37 o 
   0   7  16        2.02        2.29      6.93 o 
   1   7  16      223.21      208.59     10.15 o 
   2   7  16      402.10      454.31     16.90 o 
   3   7  16       27.48       25.31     14.41 o 
   4   7  16        0.72        0.08      8.49 o 
   5   7  16        2.22        1.73      8.51 o 
  -3   8  16       17.05       15.61      9.91 o 
  -2   8  16       61.23       64.40     11.05 o 
  -1   8  16       51.14       46.29      9.98 o 
   0   8  16       72.93       73.63     10.13 o 
   1   8  16      703.33      757.65     17.96 o 
   2   8  16        2.85        7.46     10.27 o 
   3   8  16       21.54       14.12      8.99 o 
 -12   1  17      205.58      202.30     15.89 o 
 -11   1  17       65.02       72.26     12.32 o 
 -10   1  17        2.03       -3.17      9.00 o 
  -9   1  17      382.27      365.02     14.97 o 
  -8   1  17      292.53      291.60     13.10 o 
  -7   1  17       10.22       13.38      7.51 o 
  -6   1  17       30.85       29.07      6.77 o 
  -5   1  17       24.45       23.83      6.01 o 
  -4   1  17      414.82      433.48     14.88 o 
  -3   1  17       27.60       25.12      6.14 o 
  -2   1  17      274.17      305.12     10.19 o 
  -1   1  17     1237.88     1307.92     17.94 o 
   0   1  17      494.35      547.81     11.70 o 
   1   1  17      446.89      441.93     10.95 o 
   2   1  17     1368.85     1481.66     31.17 o 
   3   1  17        2.70        5.00      4.16 o 
   4   1  17      418.85      444.00     14.38 o 
   5   1  17      111.40       94.13      6.57 o 
   6   1  17      313.43      301.03      9.62 o 
   7   1  17       10.75       11.37      5.90 o 
   8   1  17       22.21       18.84      8.29 o 
   9   1  17       41.41       33.97      9.44 o 
  10   1  17        1.52       -4.05      9.09 o 
 -11   2  17       50.04       50.21     12.19 o 
 -10   2  17       25.95       25.39      9.90 o 
  -9   2  17      278.95      230.14     13.12 o 
  -8   2  17       46.32       49.43      8.57 o 
  -7   2  17       26.46       20.98      7.24 o 
  -6   2  17       54.32       59.66      7.26 o 
  -5   2  17        4.50        4.98      5.30 o 
  -4   2  17       61.52       59.62      6.43 o 
  -3   2  17      440.57      458.18     15.19 o 
  -2   2  17      752.09      785.57     14.76 o 
  -1   2  17     4555.93     4923.81     32.22 o 
   0   2  17     1044.99     1119.38     14.62 o 
   1   2  17        1.78        2.17      2.59 o 
   2   2  17      365.65      331.95     22.63 o 
   3   2  17     1105.25     1080.30     10.05 o 
   4   2  17      447.11      436.24     10.16 o 
   5   2  17      662.08      674.78     11.85 o 
   6   2  17       17.47        9.83      6.17 o 
   7   2  17       15.93       13.17      6.60 o 
   8   2  17        8.51        8.96      7.51 o 
   9   2  17       79.48       75.87     10.43 o 
  10   2  17       97.08      106.70     16.21 o 
 -11   3  17        1.98        1.85     10.14 o 
 -10   3  17        3.61        2.74      9.39 o 
  -9   3  17       55.28       50.47      9.49 o 
  -8   3  17       18.35       17.55      8.18 o 
  -7   3  17       66.72       70.16      8.58 o 
  -6   3  17       94.68       72.45      7.78 o 
  -5   3  17      301.36      284.23     10.16 o 
  -4   3  17       59.05       59.34      5.79 o 
  -3   3  17       44.11       41.11      4.70 o 
  -2   3  17      323.41      327.92      9.63 o 
  -1   3  17        6.78        6.89      1.89 o 
   0   3  17        0.96       -2.89      4.86 o 
   1   3  17      159.59      156.01      5.24 o 
   2   3  17        5.82        6.78      2.96 o 
   3   3  17      533.05      492.51     13.23 o 
   4   3  17       57.25       53.23      3.90 o 
   5   3  17        1.09       -0.24      3.46 o 
   6   3  17      703.48      689.92     23.03 o 
   7   3  17      266.62      266.35     17.43 o 
   8   3  17       40.29       30.16     11.37 o 
   9   3  17       23.83       33.33     14.12 o 
 -10   4  17       68.60       58.30     10.08 o 
  -9   4  17       60.30       51.76      9.85 o 
  -8   4  17       16.26       16.96      7.45 o 
  -7   4  17        4.20       -0.94      7.00 o 
  -6   4  17      100.36       99.14      8.23 o 
  -5   4  17       40.45       40.81      6.05 o 
  -4   4  17        0.35        0.75      4.43 o 
  -3   4  17      334.86      349.22     11.10 o 
  -2   4  17      560.19      541.27      9.54 o 
  -1   4  17       20.97       17.63      6.20 o 
   0   4  17       58.65       59.41      7.18 o 
   1   4  17      206.05      199.14      7.02 o 
   2   4  17       28.86       34.01      4.34 o 
   3   4  17        1.27        2.24      6.24 o 
   4   4  17       16.49       13.89      5.97 o 
   5   4  17        1.77        4.63      5.34 o 
   6   4  17      431.45      473.44     20.70 o 
   7   4  17       86.98      101.93     18.51 o 
   8   4  17        0.29       -3.11     11.97 o 
   9   4  17        9.56        2.67     12.46 o 
  -9   5  17        7.61        7.01     10.81 o 
  -8   5  17        0.10       -1.98      9.03 o 
  -7   5  17      195.37      217.42     14.04 o 
  -6   5  17        3.70       10.94      8.14 o 
  -5   5  17        6.35        9.42      7.22 o 
  -4   5  17      133.82      136.09      9.07 o 
  -3   5  17       28.36       12.70     12.38 o 
  -2   5  17       10.49        4.90      7.46 o 
  -1   5  17      130.80      133.41      9.99 o 
   0   5  17      132.80      108.50      6.82 o 
   1   5  17      313.10      268.73      8.86 o 
   2   5  17        1.51        6.74      4.84 o 
   3   5  17       37.13       37.06      7.84 o 
   4   5  17       50.87       47.21     12.48 o 
   5   5  17      152.98      159.31     10.16 o 
   6   5  17       12.88       18.09     11.22 o 
   7   5  17       46.02       67.04     17.08 o 
   8   5  17       12.85       29.81     15.04 o 
  -8   6  17       78.92       83.27     13.43 o 
  -7   6  17       38.88       33.98     15.27 o 
  -6   6  17      364.67      406.28     27.64 o 
  -5   6  17        9.32       -3.69     11.15 o 
  -4   6  17        0.00       -3.00     13.12 o 
  -3   6  17      179.94      192.90     14.37 o 
  -2   6  17        0.56        0.11      8.11 o 
  -1   6  17        1.07        3.40      8.16 o 
   0   6  17      116.50       89.76      7.52 o 
   1   6  17       27.93       33.75      6.23 o 
   2   6  17        0.22        1.08      5.54 o 
   3   6  17       37.08       46.00      9.67 o 
   4   6  17       13.84       14.25      8.25 o 
   5   6  17      286.31      309.21     13.20 o 
   6   6  17        2.19        9.44      9.42 o 
   7   6  17       16.16       23.83     13.48 o 
  -5   7  17      114.57       95.02     18.41 o 
  -4   7  17        8.64       14.13     15.22 o 
  -3   7  17       65.80       71.74     10.79 o 
  -2   7  17       14.46       18.42      7.11 o 
  -1   7  17      110.32      118.70      9.17 o 
   0   7  17       38.59       30.24      7.19 o 
   1   7  17      115.35      129.87     11.89 o 
   2   7  17       22.04       18.72      6.73 o 
   3   7  17      108.54       97.51     10.11 o 
   4   7  17       74.61       67.70      9.23 o 
   5   7  17        5.08       11.78      7.84 o 
  -3   8  17       27.51       14.81      8.92 o 
  -2   8  17       35.20       33.55      9.62 o 
  -1   8  17       54.21       58.71     10.14 o 
   0   8  17      104.12      104.55     13.85 o 
   1   8  17       26.38       19.79      7.80 o 
   2   8  17        9.34        2.04      8.70 o 
   3   8  17       13.74       13.56      9.71 o 
 -12   0  18        5.97       -4.72     16.82 o 
 -11   0  18        0.31        7.50     13.70 o 
 -10   0  18        9.64        7.24     12.83 o 
  -9   0  18        1.08       -4.47     11.29 o 
  -8   0  18       46.83       44.02     10.66 o 
  -7   0  18       45.42       33.39     10.02 o 
  -6   0  18      269.27      294.83     19.70 o 
  -5   0  18     1774.12     1933.08     40.65 o 
  -4   0  18     1285.65     1417.47     32.74 o 
  -3   0  18      718.94      767.16     22.72 o 
  -2   0  18      767.92      809.02     22.33 o 
  -1   0  18       19.11       21.16      7.43 o 
   0   0  18     1252.22     1246.96     25.22 o 
   1   0  18      130.32      131.34     10.60 o 
   2   0  18      146.58      143.35     11.11 o 
   3   0  18     1834.60     1812.76     33.85 o 
   4   0  18       99.93      106.04     13.40 o 
   5   0  18       79.32       77.27      8.63 o 
   6   0  18      282.89      233.67     24.30 o 
   7   0  18     1487.72     1396.46     33.47 o 
   8   0  18      402.11      399.19     18.53 o 
   9   0  18       20.25       21.86     10.23 o 
  10   0  18      375.40      457.35     30.35 o 
 -11   1  18       13.11       11.20      9.00 o 
 -10   1  18       33.32       30.80      9.54 o 
  -9   1  18        1.23        7.18      8.41 o 
  -8   1  18     1862.67     1904.92     33.49 o 
  -7   1  18      192.20      198.11     11.88 o 
  -6   1  18      244.85      260.09     10.90 o 
  -5   1  18      318.05      329.09     13.31 o 
  -4   1  18      244.05      267.86     11.64 o 
  -3   1  18        5.38        7.63      5.77 o 
  -2   1  18       10.95       11.83      5.48 o 
  -1   1  18     1126.54     1165.33     17.56 o 
   0   1  18       41.47       34.95      5.41 o 
   1   1  18      955.94      997.84     21.38 o 
   2   1  18       18.01       27.93      5.64 o 
   3   1  18      547.49      586.06     14.60 o 
   4   1  18        0.59        2.30      4.32 o 
   5   1  18        3.59        0.15      4.72 o 
   6   1  18        6.18        3.96      5.43 o 
   7   1  18        3.76        7.99      6.32 o 
   8   1  18       33.31       42.18      9.63 o 
   9   1  18       72.06       59.71     10.26 o 
  10   1  18      223.27      254.62     15.43 o 
 -11   2  18       12.49       13.55      9.14 o 
 -10   2  18        5.67       -2.59      8.65 o 
  -9   2  18       73.18       87.79     10.22 o 
  -8   2  18        0.78       -0.41      7.87 o 
  -7   2  18        0.07       -0.91      6.82 o 
  -6   2  18        0.09       -0.84      6.28 o 
  -5   2  18      351.41      363.09     11.06 o 
  -4   2  18        1.28        0.83      4.68 o 
  -3   2  18      500.56      508.13     13.68 o 
  -2   2  18      481.65      484.90     15.12 o 
  -1   2  18       93.07      106.51      6.41 o 
   0   2  18      532.76      557.68     11.15 o 
   1   2  18       78.00       84.48      4.05 o 
   2   2  18      223.90      215.42      8.42 o 
   3   2  18      488.25      494.82      7.09 o 
   4   2  18     1555.79     1533.02     16.03 o 
   5   2  18      101.85      108.34      8.22 o 
   6   2  18      103.08       96.42      8.23 o 
   7   2  18      125.85      111.34      9.43 o 
   8   2  18       42.34       35.63      8.03 o 
   9   2  18       22.21       14.15      8.52 o 
  10   2  18       96.76      126.99     17.90 o 
 -11   3  18        5.10       -3.07     10.56 o 
 -10   3  18       11.32       10.49      9.34 o 
  -9   3  18        5.46        9.75      8.63 o 
  -8   3  18       48.44       61.32      9.02 o 
  -7   3  18       92.25       83.49      8.60 o 
  -6   3  18      130.54      115.67      8.25 o 
  -5   3  18      200.88      200.08      9.03 o 
  -4   3  18      266.28      248.65      9.48 o 
  -3   3  18        3.21        7.72      5.50 o 
  -2   3  18      131.22      139.84      7.29 o 
  -1   3  18        4.24        5.36      3.05 o 
   0   3  18       22.26       27.76      5.38 o 
   1   3  18        4.12        6.07      2.99 o 
   2   3  18        3.38        4.40      2.86 o 
   3   3  18     1251.91     1325.47     18.74 o 
   4   3  18      663.40      636.38     12.34 o 
   5   3  18       59.56       46.77     10.62 o 
   6   3  18      139.77      149.47     13.94 o 
   7   3  18      117.67      122.52     14.09 o 
   8   3  18        0.30       -5.94     11.50 o 
   9   3  18       97.58      108.37     23.36 o 
 -10   4  18      102.44      101.48     11.99 o 
  -9   4  18       26.62       41.33      9.77 o 
  -8   4  18        0.16        5.17      7.75 o 
  -7   4  18       30.06       35.43      8.00 o 
  -6   4  18       61.36       58.49      7.24 o 
  -5   4  18      198.93      189.57      8.83 o 
  -4   4  18       55.68       64.44      7.71 o 
  -3   4  18      200.45      202.72      9.20 o 
  -2   4  18      273.22      254.63     13.21 o 
  -1   4  18       64.37       64.32      7.55 o 
   0   4  18       95.54       85.41      7.91 o 
   1   4  18       62.07       49.84      4.83 o 
   2   4  18       80.53       75.57      5.91 o 
   3   4  18      173.67      163.08      9.35 o 
   4   4  18        0.60        0.39      5.32 o 
   5   4  18      136.25      143.30      8.37 o 
   6   4  18       78.28       61.54     14.51 o 
   7   4  18       30.93       15.77     11.73 o 
   8   4  18       31.79       39.69     15.81 o 
   9   4  18       35.65       52.15     16.53 o 
  -9   5  18        1.89        6.54     10.78 o 
  -8   5  18        4.11        4.11     10.03 o 
  -7   5  18       32.33       28.06     10.19 o 
  -6   5  18        3.21       -1.61      8.05 o 
  -5   5  18      201.47      207.12     11.92 o 
  -4   5  18      152.80      151.44      9.78 o 
  -3   5  18      391.66      394.71     24.11 o 
  -2   5  18      298.38      271.11     19.72 o 
  -1   5  18       67.79       70.32      8.33 o 
   0   5  18      199.85      202.81      8.22 o 
   1   5  18      135.89      108.51      6.64 o 
   2   5  18        7.60        4.28      4.72 o 
   3   5  18        4.51        7.96      7.10 o 
   4   5  18      230.38      250.09     11.10 o 
   5   5  18       30.10       32.42      6.95 o 
   6   5  18        2.86        0.41     13.28 o 
   7   5  18       13.99       14.51     11.98 o 
   8   5  18       81.41       97.92     16.49 o 
  -8   6  18       50.34       58.60     16.29 o 
  -7   6  18        2.05       -1.39     15.57 o 
  -6   6  18      164.53      181.44     20.62 o 
  -5   6  18       27.32       45.28     15.56 o 
  -4   6  18      346.71      378.24     25.38 o 
  -3   6  18      120.64      127.78     17.65 o 
  -2   6  18       93.61       85.18     10.54 o 
  -1   6  18       59.15       48.59      8.77 o 
   0   6  18       98.46      102.52      7.85 o 
   1   6  18       66.12       57.78      9.15 o 
   2   6  18       28.78       40.98      6.30 o 
   3   6  18        1.36        1.91      8.28 o 
   4   6  18       12.78       13.13      7.77 o 
   5   6  18      258.66      266.96     12.86 o 
   6   6  18      112.88      102.35     17.64 o 
   7   6  18        0.30       -3.47     13.88 o 
  -5   7  18        4.20       14.71     16.17 o 
  -4   7  18      238.18      221.42     23.24 o 
  -3   7  18       66.90       72.99     10.98 o 
  -2   7  18       44.59       56.74     15.76 o 
  -1   7  18       19.90       21.79      7.24 o 
   0   7  18       16.65       21.60      7.52 o 
   1   7  18      156.04      165.03      9.74 o 
   2   7  18       13.86        7.12      9.28 o 
   3   7  18       31.46       31.61      9.25 o 
   4   7  18      103.82      120.69     11.75 o 
   5   7  18       63.68       70.86     10.54 o 
  -3   8  18       28.03       53.01     13.37 o 
  -2   8  18       74.12       78.59     15.10 o 
  -1   8  18        2.13        7.93      7.85 o 
   0   8  18     1163.05     1256.81     22.85 o 
   1   8  18       34.90       40.49      8.52 o 
   2   8  18     1246.24     1356.21     31.50 o 
 -11   1  19      215.79      246.14     15.68 o 
 -10   1  19       35.77       41.59      9.60 o 
  -9   1  19       80.81       86.09      9.89 o 
  -8   1  19      478.90      480.48     15.81 o 
  -7   1  19      426.71      434.99     14.20 o 
  -6   1  19      320.98      335.30     11.88 o 
  -5   1  19       73.70       70.05      9.55 o 
  -4   1  19        0.34        2.81      6.69 o 
  -3   1  19       15.89        7.02      5.94 o 
  -2   1  19     1400.21     1535.15     21.58 o 
  -1   1  19        6.31        9.54      5.35 o 
   0   1  19     2794.76     2901.42     27.15 o 
   1   1  19      128.73      135.66      8.42 o 
   2   1  19        0.15        0.78      5.36 o 
   3   1  19       18.00       17.59      4.53 o 
   4   1  19      284.14      282.66      8.09 o 
   5   1  19        1.12        1.62      4.92 o 
   6   1  19       46.07       41.34      6.18 o 
   7   1  19      151.18      138.47      9.96 o 
   8   1  19        0.28       -2.70      7.74 o 
   9   1  19        1.73        0.59      8.20 o 
  10   1  19        9.58       11.02     10.42 o 
 -11   2  19       29.43       34.72     11.04 o 
 -10   2  19       19.71       20.03      8.64 o 
  -9   2  19      143.51      138.88     11.77 o 
  -8   2  19      389.30      334.99     13.92 o 
  -7   2  19      222.11      207.78     10.99 o 
  -6   2  19        9.32        9.11      6.11 o 
  -5   2  19        8.79        7.31      5.77 o 
  -4   2  19       22.32       24.66      7.26 o 
  -3   2  19       91.67       96.31     10.60 o 
  -2   2  19        0.90        2.04      4.87 o 
  -1   2  19      218.29      223.81      8.39 o 
   0   2  19      923.79     1046.27     15.51 o 
   1   2  19        1.18        0.21      3.89 o 
   2   2  19       75.40       74.51      3.47 o 
   3   2  19      203.95      200.01      4.94 o 
   4   2  19      814.26      797.79     21.43 o 
   5   2  19       19.72       21.71      5.98 o 
   6   2  19       19.09       12.74      6.11 o 
   7   2  19       40.08       37.95      7.81 o 
   8   2  19       13.96       13.80      7.91 o 
   9   2  19        8.43       -7.30     15.72 o 
  10   2  19       14.22       13.52     14.69 o 
 -11   3  19        6.11        7.72     10.76 o 
 -10   3  19        2.78        3.38      8.27 o 
  -9   3  19        0.02        0.62      8.23 o 
  -8   3  19       20.18       13.87      8.41 o 
  -7   3  19      162.28      150.33     10.13 o 
  -6   3  19       15.17       14.91      6.36 o 
  -5   3  19      240.74      256.42     11.30 o 
  -4   3  19     1466.45     1465.89     18.96 o 
  -3   3  19        2.00        3.84      5.04 o 
  -2   3  19       47.83       41.10      5.30 o 
  -1   3  19       92.87       85.76      5.21 o 
   0   3  19      218.66      201.79     15.87 o 
   1   3  19       15.45       16.15      3.27 o 
   2   3  19       56.12       48.95      5.63 o 
   3   3  19      513.76      498.75     12.21 o 
   4   3  19       64.36       56.79      5.67 o 
   5   3  19       73.39       57.53     11.42 o 
   6   3  19      123.75      121.27     13.61 o 
   7   3  19       74.54       73.61     12.95 o 
   8   3  19      364.89      412.70     22.17 o 
   9   3  19       33.37       15.67     17.78 o 
 -10   4  19        1.08        2.48      9.68 o 
  -9   4  19       12.29       12.70      9.05 o 
  -8   4  19       19.32       25.54      8.12 o 
  -7   4  19       91.79       91.11      9.10 o 
  -6   4  19        0.70       -1.10      6.13 o 
  -5   4  19      250.11      264.52     12.83 o 
  -4   4  19        0.80       -2.49      6.22 o 
  -3   4  19       44.40       46.51      6.45 o 
  -2   4  19      234.49      211.72      9.20 o 
  -1   4  19       25.38       15.74      6.65 o 
   0   4  19        0.20       -3.42      5.85 o 
   1   4  19       30.07       31.69      4.57 o 
   2   4  19        7.45       11.57      6.21 o 
   3   4  19        0.34        0.70      5.90 o 
   4   4  19       71.30       60.85      6.60 o 
   5   4  19      150.13      147.70     14.68 o 
   6   4  19       97.73       91.19     13.10 o 
   7   4  19       20.90       24.84     12.86 o 
   8   4  19       42.88       53.59     23.67 o 
  -9   5  19      513.29      632.68     24.09 o 
  -8   5  19       10.71       20.16      9.88 o 
  -7   5  19       15.89       10.45      9.47 o 
  -6   5  19       12.51        7.29      8.18 o 
  -5   5  19        5.97        7.76      7.10 o 
  -4   5  19       49.33       36.30     13.61 o 
  -3   5  19       40.72       44.47     14.36 o 
  -2   5  19       28.71       25.84      7.73 o 
  -1   5  19        0.11       -3.51      8.59 o 
   0   5  19       45.40       45.84      5.88 o 
   1   5  19      189.92      165.04      7.44 o 
   2   5  19       23.06       15.40      7.21 o 
   3   5  19        3.95        6.45      7.01 o 
   4   5  19        0.12       -5.92      5.92 o 
   5   5  19       17.32       16.62     11.62 o 
   6   5  19       11.06       18.74     13.35 o 
   7   5  19        5.03        1.33     14.15 o 
   8   5  19       16.16       15.60     14.01 o 
  -8   6  19        8.25       27.97     18.08 o 
  -7   6  19      124.11      141.30     21.93 o 
  -6   6  19        7.92       -3.31     15.05 o 
  -5   6  19      110.42      114.95     18.88 o 
  -4   6  19       38.66       41.86     15.86 o 
  -3   6  19       67.74       33.96     15.02 o 
  -2   6  19      348.95      342.29     15.76 o 
  -1   6  19        1.23        3.54      8.38 o 
   0   6  19       17.55       16.27      6.10 o 
   1   6  19       64.26       52.11      7.31 o 
   2   6  19       82.20       90.93     10.51 o 
   3   6  19      176.41      196.44     12.38 o 
   4   6  19        1.04       -0.30      7.53 o 
   5   6  19       41.46       50.57      8.63 o 
   6   6  19        0.33        9.35     14.02 o 
  -5   7  19      208.31      217.06     22.57 o 
  -4   7  19      137.53      140.62     20.60 o 
  -3   7  19        7.86       35.76     16.79 o 
  -2   7  19      629.53      700.93     23.47 o 
  -1   7  19        4.33       11.93      7.24 o 
   0   7  19        0.30        2.76      7.38 o 
   1   7  19      272.04      282.34     11.72 o 
   2   7  19      256.47      337.34     19.17 o 
   3   7  19       61.70       76.89      9.27 o 
   4   7  19       49.82       59.17      9.60 o 
   5   7  19      152.41      138.24     12.04 o 
  -3   8  19       20.96       17.08     12.06 o 
  -2   8  19       13.46       10.68      9.28 o 
  -1   8  19       56.55       68.34      8.75 o 
   0   8  19       45.85       59.07      9.21 o 
   1   8  19       31.82       55.54     11.04 o 
 -11   0  20       65.56       60.47     18.87 o 
 -10   0  20       66.76       38.60     18.78 o 
  -9   0  20        1.02        1.12     13.94 o 
  -8   0  20      174.11      154.47     19.36 o 
  -7   0  20       84.96       66.38     15.33 o 
  -6   0  20      279.07      303.65     20.91 o 
  -5   0  20      433.97      478.12     22.57 o 
  -4   0  20     2985.19     3140.22     49.04 o 
  -3   0  20      949.61     1055.97     27.98 o 
  -2   0  20      220.85      261.73     14.87 o 
  -1   0  20       43.00       45.16      8.53 o 
   0   0  20      203.28      221.48     12.94 o 
   1   0  20     1764.61     1825.45     33.11 o 
   2   0  20      127.57      128.81     11.78 o 
   4   0  20        6.51       15.73      6.62 o 
   5   0  20       83.88       74.16      8.87 o 
   6   0  20      434.40      425.79     16.54 o 
   7   0  20      248.45      199.95     13.90 o 
   8   0  20      180.08      148.45     14.32 o 
   9   0  20        9.48       13.44     16.41 o 
  10   0  20       66.11       87.76     21.25 o 
 -11   1  20       11.25       11.10      9.51 o 
 -10   1  20       23.55       31.53     10.54 o 
  -9   1  20       13.74       14.99      9.50 o 
  -8   1  20       25.73       33.20      8.96 o 
  -7   1  20        1.93        2.65      7.29 o 
  -6   1  20       55.42       57.72      9.70 o 
  -5   1  20       47.73       47.42      8.69 o 
  -4   1  20      210.12      226.64     11.50 o 
  -3   1  20        0.03        1.87      5.84 o 
  -2   1  20       54.15       58.55      7.12 o 
  -1   1  20      232.57      228.38      9.34 o 
   0   1  20     1435.40     1552.24     32.11 o 
   1   1  20        3.70       -1.07      4.82 o 
   2   1  20        5.16        6.49      5.34 o 
   3   1  20      267.45      299.72      8.95 o 
   4   1  20        1.93        1.13      4.58 o 
   5   1  20       21.59       17.69      5.17 o 
   6   1  20        3.45        2.89      5.69 o 
   7   1  20        7.03        4.24      7.91 o 
   8   1  20        0.02       -2.00      8.10 o 
   9   1  20       85.47       78.11     10.98 o 
  10   1  20       74.69       84.98     11.61 o 
 -11   2  20      118.37      131.21     13.32 o 
 -10   2  20       32.17       28.22      9.96 o 
  -9   2  20        1.10        0.00      8.80 o 
  -8   2  20       65.35       37.64      8.41 o 
  -7   2  20       13.66       18.51      7.57 o 
  -6   2  20       11.85        9.38      6.42 o 
  -5   2  20       23.58       19.86      8.03 o 
  -4   2  20      443.09      448.75     14.39 o 
  -3   2  20       12.08        9.19      6.22 o 
  -2   2  20      312.72      307.40     10.70 o 
  -1   2  20      366.23      381.75     20.25 o 
   0   2  20      273.80      299.67     23.26 o 
   1   2  20      129.72      132.18      6.94 o 
   2   2  20     1438.48     1401.48     23.77 o 
   3   2  20      993.87      978.67     13.40 o 
   4   2  20      370.00      356.04     19.40 o 
   5   2  20        3.52        1.10      5.91 o 
   6   2  20        5.50        1.81      6.47 o 
   7   2  20      116.48      126.45      9.74 o 
   8   2  20       47.75       55.22      8.54 o 
   9   2  20        4.33       -5.24     12.55 o 
 -11   3  20       62.73       71.60     12.42 o 
 -10   3  20       27.22       32.15      9.85 o 
  -9   3  20       13.09       23.66      8.93 o 
  -8   3  20        5.31        3.96      7.55 o 
  -7   3  20       13.13       11.04      7.29 o 
  -6   3  20       11.84       19.26      6.70 o 
  -5   3  20      370.05      338.67     11.26 o 
  -4   3  20      488.13      494.71     15.16 o 
  -3   3  20     1568.35     1574.59     24.13 o 
  -2   3  20      711.67      714.40     14.41 o 
  -1   3  20       92.70      105.87      5.66 o 
   0   3  20      276.30      284.92     22.41 o 
   1   3  20        7.44        8.03      3.20 o 
   2   3  20      177.34      166.26      8.01 o 
   3   3  20     1055.57     1049.36     16.69 o 
   4   3  20        0.90       -4.37      9.76 o 
   5   3  20      335.16      352.00     17.58 o 
   6   3  20      374.20      418.36     20.19 o 
   7   3  20        1.89        8.15     12.09 o 
   8   3  20        6.69       19.24     13.18 o 
   9   3  20       16.85       14.13     13.66 o 
 -10   4  20       80.22       80.44     12.67 o 
  -9   4  20       35.55       59.25     12.65 o 
  -8   4  20        5.68        6.53      9.61 o 
  -7   4  20       50.25       46.14     10.24 o 
  -6   4  20       68.67       70.72      9.96 o 
  -5   4  20        5.00        5.99      6.83 o 
  -4   4  20      226.60      244.25     11.09 o 
  -3   4  20      334.43      325.22     11.27 o 
  -2   4  20        1.04       -3.53     13.11 o 
  -1   4  20       15.94        8.87      6.39 o 
   0   4  20       57.58       46.19      7.03 o 
   1   4  20       69.74       80.83      5.39 o 
   2   4  20      154.09      142.03      8.74 o 
   3   4  20        0.31        2.97      5.42 o 
   4   4  20       30.66       32.22      6.32 o 
   5   4  20      651.43      694.75     37.49 o 
   6   4  20      242.07      247.84     18.08 o 
   7   4  20      201.30      189.08     20.93 o 
   8   4  20      189.81      190.76     17.86 o 
  -9   5  20        8.41        6.48     11.33 o 
  -8   5  20       33.99       37.78     13.39 o 
  -7   5  20      173.16      167.21     13.58 o 
  -6   5  20       19.75       29.11      8.98 o 
  -5   5  20        0.57       -7.83     14.22 o 
  -4   5  20      353.43      364.83     24.56 o 
  -3   5  20       19.51       29.24     12.74 o 
  -2   5  20      494.04      495.02     16.26 o 
  -1   5  20       29.21       21.92      7.89 o 
   0   5  20        1.97        6.79      5.17 o 
   1   5  20       23.92       27.39      5.41 o 
   2   5  20      517.97      476.80     15.58 o 
   3   5  20      104.13      121.79     16.17 o 
   4   5  20        7.07        5.10      7.03 o 
   5   5  20      154.40      155.88     17.19 o 
   6   5  20       25.72       15.58     10.95 o 
   7   5  20       37.74       24.12     13.92 o 
  -8   6  20        0.15       -6.55     20.26 o 
  -7   6  20        0.00       -1.97     14.26 o 
  -6   6  20       63.13       67.02     16.53 o 
  -5   6  20        0.48        5.13     14.83 o 
  -4   6  20       31.09       28.66     12.28 o 
  -3   6  20      114.75      107.61     18.74 o 
  -2   6  20      428.94      418.95     16.59 o 
  -1   6  20       49.35       33.64      8.69 o 
   0   6  20       35.25       20.07      6.30 o 
   1   6  20       51.72       59.54      6.63 o 
   2   6  20        1.99       -0.49      8.11 o 
   3   6  20      111.25      124.27     10.91 o 
   4   6  20       61.19       65.12      9.43 o 
   5   6  20       18.08        8.04     11.86 o 
   6   6  20       13.95       18.15     11.69 o 
  -6   7  20      266.94      268.71     25.90 o 
  -5   7  20      224.62      225.67     25.41 o 
  -4   7  20       17.54       35.37     16.01 o 
  -3   7  20        4.58        0.70     16.25 o 
  -2   7  20       56.17       52.37      8.48 o 
  -1   7  20       81.13       80.03      8.68 o 
   0   7  20       15.45       15.06      7.03 o 
   1   7  20        9.14        7.35      9.81 o 
   2   7  20       30.65       43.74     10.87 o 
   3   7  20        0.01        0.63      8.21 o 
   4   7  20      106.19      105.08     10.40 o 
  -2   8  20       18.43       14.21      9.47 o 
  -1   8  20        3.43        1.26      7.92 o 
   0   8  20        8.30       22.99      7.82 o 
   1   8  20      936.18     1027.86     46.29 o 
 -11   1  21        9.92       13.79     10.06 o 
 -10   1  21        1.05       -8.99      8.99 o 
  -9   1  21       29.96       22.13      9.31 o 
  -8   1  21      914.18      972.17     27.21 o 
  -7   1  21       67.35       78.46     11.03 o 
  -6   1  21       26.37       23.50      8.74 o 
  -5   1  21       41.00       33.75      8.19 o 
  -4   1  21      823.35      838.37     36.47 o 
  -3   1  21        1.83        1.49      6.15 o 
  -2   1  21       11.75       16.35      5.88 o 
  -1   1  21      686.68      708.18     15.24 o 
   0   1  21      113.27      139.82      8.32 o 
   1   1  21        9.28       12.71      5.78 o 
   2   1  21      249.66      251.84     19.71 o 
   3   1  21      635.68      671.54     22.48 o 
   4   1  21       40.73       46.87      5.39 o 
   5   1  21       11.19        6.69      5.06 o 
   6   1  21      130.52      126.96      9.36 o 
   7   1  21      155.15      149.46     10.57 o 
   8   1  21       14.02       19.87      7.76 o 
   9   1  21      116.28      136.11     12.03 o 
 -11   2  21        6.54       14.87     10.98 o 
 -10   2  21        5.13        1.43      8.42 o 
  -9   2  21      277.17      274.97     14.10 o 
  -8   2  21      162.11      155.50     11.47 o 
  -7   2  21      260.30      232.72     11.54 o 
  -6   2  21       27.22       21.13      6.52 o 
  -5   2  21        1.96        3.38      7.30 o 
  -4   2  21       33.12       32.66      8.12 o 
  -3   2  21       38.31       42.73      7.11 o 
  -2   2  21      478.37      492.81     15.73 o 
  -1   2  21      584.37      633.95     19.12 o 
   0   2  21        1.69        6.33      4.68 o 
   1   2  21       25.36       28.93      5.08 o 
   2   2  21        4.29        7.31      3.80 o 
   3   2  21      215.21      208.08     10.34 o 
   4   2  21     1248.79     1266.41     22.06 o 
   5   2  21       20.36       13.70      6.06 o 
   6   2  21        4.02        7.47      6.37 o 
   7   2  21       15.75       18.61      7.26 o 
   8   2  21       36.05       37.20     12.84 o 
   9   2  21      110.54      134.02     16.53 o 
 -10   3  21       81.84       80.43     11.56 o 
  -9   3  21        0.61       -4.41      9.39 o 
  -8   3  21       12.41       17.21      8.64 o 
  -7   3  21        0.26        0.44      6.57 o 
  -6   3  21        4.83        5.23      6.22 o 
  -5   3  21      539.20      517.60     19.03 o 
  -4   3  21      398.29      404.76     14.29 o 
  -3   3  21     3433.43     3416.65     33.98 o 
  -2   3  21        6.06        8.27      4.70 o 
  -1   3  21      345.69      343.95      9.13 o 
   0   3  21      106.63      106.51     15.10 o 
   1   3  21       35.12       32.53      5.87 o 
   2   3  21       35.96       30.22      5.25 o 
   3   3  21       36.52       27.41      5.23 o 
   4   3  21      186.88      171.41     13.64 o 
   5   3  21       10.20       10.39     10.88 o 
   6   3  21      158.84      159.21     14.26 o 
   7   3  21       52.97       60.85     13.11 o 
   8   3  21       67.44       93.77     15.13 o 
   9   3  21      160.52      165.52     18.03 o 
 -10   4  21        0.14        5.13     12.14 o 
  -9   4  21       32.01       35.45     11.61 o 
  -8   4  21       30.52       36.08     10.15 o 
  -7   4  21       12.56       11.71      8.95 o 
  -6   4  21      181.41      158.71     13.27 o 
  -5   4  21      104.53      103.78      9.73 o 
  -4   4  21       11.17        5.32      5.96 o 
  -3   4  21      177.98      168.44      8.60 o 
  -2   4  21      252.55      258.30     19.81 o 
  -1   4  21       55.67       49.49     15.06 o 
   0   4  21      394.44      339.79     16.91 o 
   1   4  21      149.11      127.53      8.02 o 
   2   4  21        0.55        1.61      5.98 o 
   3   4  21        1.83        1.66      5.36 o 
   4   4  21       98.72       95.04     13.26 o 
   5   4  21      425.38      422.69     21.30 o 
   6   4  21        3.62        8.17     12.93 o 
   7   4  21        6.77       13.76     12.97 o 
   8   4  21       13.21       22.45     14.56 o 
  -9   5  21        8.91       12.26     12.00 o 
  -8   5  21      107.18      122.45     13.65 o 
  -7   5  21        4.64        8.05      8.48 o 
  -6   5  21       13.86       12.04      9.03 o 
  -5   5  21       55.70       55.54     14.62 o 
  -4   5  21       64.54       83.64     17.37 o 
  -3   5  21        7.22        7.62     14.66 o 
  -2   5  21       14.08        8.45     11.77 o 
  -1   5  21       32.07       33.03      8.31 o 
   0   5  21        2.74        2.32      5.08 o 
   1   5  21      485.72      451.01     16.83 o 
   2   5  21      146.15      154.76     10.24 o 
   3   5  21      260.17      269.89     14.95 o 
   4   5  21       69.77       75.79     12.71 o 
   5   5  21        2.75        6.93     12.61 o 
   6   5  21       14.22       12.06     13.18 o 
   7   5  21        0.00        7.72     14.47 o 
  -8   6  21       10.06       36.49     18.88 o 
  -7   6  21       53.75       37.97     17.35 o 
  -6   6  21        0.10       -0.41     14.76 o 
  -5   6  21        2.46        0.04     15.28 o 
  -4   6  21       48.34       42.66     19.03 o 
  -3   6  21       43.12       61.38     15.27 o 
  -2   6  21      120.71      116.95     11.16 o 
  -1   6  21       25.82       21.18      9.21 o 
   0   6  21       79.30       87.47      7.63 o 
   1   6  21       12.67       11.91      8.28 o 
   2   6  21        4.69        4.38      7.87 o 
   3   6  21       34.27       44.74      9.01 o 
   4   6  21        3.38        5.80      7.41 o 
   5   6  21        0.26      -13.73     13.73 o 
   6   6  21       25.35       28.61     13.49 o 
  -6   7  21       33.17       15.33     20.81 o 
  -5   7  21       39.01       54.99     16.86 o 
  -4   7  21       38.89       64.46     17.95 o 
  -3   7  21        0.78        9.99     14.29 o 
  -2   7  21       13.26       15.98      7.39 o 
  -1   7  21       17.71       28.48      7.41 o 
   0   7  21      101.35      110.70      8.99 o 
   1   7  21        1.40        1.49      9.42 o 
   2   7  21       34.45       44.85      9.95 o 
   3   7  21        0.73       -3.81      8.36 o 
   4   7  21       52.92       54.94     13.49 o 
  -1   8  21       98.47       89.30      9.50 o 
 -11   0  22      234.14      267.63     29.24 o 
 -10   0  22      117.26      121.00     21.80 o 
  -9   0  22       31.05       37.85     14.97 o 
  -8   0  22      505.12      507.61     30.06 o 
  -7   0  22       74.00       55.42     17.18 o 
  -6   0  22       17.69       15.51     12.71 o 
  -5   0  22      271.01      260.04     18.58 o 
  -4   0  22       32.20       41.54     11.85 o 
  -3   0  22        7.92        4.77      9.32 o 
  -2   0  22       25.89       15.46      9.40 o 
  -1   0  22      413.14      454.78     18.21 o 
   0   0  22       18.72       13.76      8.17 o 
   1   0  22      254.98      299.02     16.01 o 
   2   0  22        1.87        1.88      8.37 o 
   3   0  22       20.49       28.64      9.43 o 
   4   0  22      144.39      114.08      9.81 o 
   5   0  22       65.23       60.10      9.15 o 
   6   0  22      483.43      488.70     22.30 o 
   7   0  22       26.77       24.08      9.85 o 
   8   0  22        3.96        7.01     13.83 o 
   9   0  22      326.44      308.60     23.91 o 
 -11   1  22       50.07       57.31     11.38 o 
 -10   1  22        8.67       15.50      9.56 o 
  -9   1  22      159.36      167.50     16.03 o 
  -8   1  22       25.59       27.20     10.55 o 
  -7   1  22        0.16        2.74      9.34 o 
  -6   1  22      179.27      173.24     12.77 o 
  -5   1  22        1.35        0.44      7.70 o 
  -4   1  22       50.23       47.46      8.31 o 
  -3   1  22       53.75       57.54      8.17 o 
  -2   1  22        1.98        2.99      5.87 o 
  -1   1  22       25.16       28.02      5.99 o 
   0   1  22      222.30      239.47      9.87 o 
   1   1  22      123.20      121.83      9.71 o 
   2   1  22        1.23        1.33      5.73 o 
   3   1  22       12.41       11.30      5.09 o 
   4   1  22      267.11      274.33      8.98 o 
   5   1  22        7.92       10.25      5.29 o 
   6   1  22      163.92      172.16     10.46 o 
   7   1  22       12.39        9.14      7.17 o 
   8   1  22        5.63       11.70      8.34 o 
   9   1  22       47.31       47.96      9.84 o 
 -11   2  22        9.14       12.82      9.90 o 
 -10   2  22        1.24       -2.61      9.29 o 
  -9   2  22      374.13      341.17     15.61 o 
  -8   2  22       93.26       92.88      9.85 o 
  -7   2  22      282.62      261.27     11.97 o 
  -6   2  22       55.73       49.26      9.76 o 
  -5   2  22        0.75        8.54      8.17 o 
  -4   2  22       83.20       73.86      8.56 o 
  -3   2  22      122.78      127.38     12.57 o 
  -2   2  22      448.91      470.18     13.44 o 
  -1   2  22       17.52       17.90      5.08 o 
   0   2  22       11.43       11.20      4.78 o 
   1   2  22        0.24        2.03      4.63 o 
   2   2  22      571.72      617.16     21.98 o 
   3   2  22       14.86        8.65      8.92 o 
   4   2  22     1494.69     1484.40     20.66 o 
   5   2  22        9.60       10.65      5.66 o 
   6   2  22        6.89        8.08      6.62 o 
   7   2  22       45.73       58.95     12.87 o 
   8   2  22       28.21       12.21     12.52 o 
   9   2  22       76.65       67.45     17.82 o 
 -10   3  22        1.29        0.94      9.57 o 
  -9   3  22       25.87       25.32      8.90 o 
  -8   3  22      215.53      203.76     12.29 o 
  -7   3  22        1.97        0.23      7.09 o 
  -6   3  22       25.87       19.52      6.74 o 
  -5   3  22     2058.04     2051.27     79.78 o 
  -4   3  22      906.35      879.80     19.80 o 
  -3   3  22      339.62      335.02     12.13 o 
  -2   3  22     1068.26     1091.41     20.42 o 
  -1   3  22      291.84      283.58     12.87 o 
   0   3  22      959.83      985.63     33.43 o 
   1   3  22      325.02      306.30     10.32 o 
   2   3  22       33.11       26.93      5.50 o 
   3   3  22      590.34      601.47     29.01 o 
   4   3  22      290.14      307.23     23.40 o 
   5   3  22       14.77       12.88     10.65 o 
   6   3  22     1174.42     1161.79     30.48 o 
   7   3  22      427.62      469.93     21.97 o 
   8   3  22       46.34       48.29     14.20 o 
 -10   4  22      138.83      147.90     16.35 o 
  -9   4  22       42.73       31.42     11.36 o 
  -8   4  22        2.46       -4.36      9.59 o 
  -7   4  22       35.02       32.22      9.59 o 
  -6   4  22       47.36       56.05      9.92 o 
  -5   4  22       91.53       89.37     12.67 o 
  -4   4  22       13.51       12.40      6.62 o 
  -3   4  22       37.56       35.31      5.92 o 
  -2   4  22       18.69       22.40     13.74 o 
  -1   4  22        0.02        1.21     12.27 o 
   0   4  22      473.10      470.39     15.11 o 
   1   4  22      121.46       92.93      8.47 o 
   2   4  22        0.09        1.42      5.87 o 
   3   4  22      160.10      158.85      8.97 o 
   4   4  22      301.57      320.83     18.39 o 
   5   4  22      295.89      328.66     19.82 o 
   6   4  22       16.47       13.94     13.06 o 
   7   4  22        0.04       -2.11     12.73 o 
   8   4  22        1.95        7.77     14.26 o 
  -9   5  22       40.16       50.66     12.85 o 
  -8   5  22        6.91       14.47     10.57 o 
  -7   5  22        5.99       13.82      8.98 o 
  -6   5  22       25.98       24.41     15.76 o 
  -5   5  22       11.52       11.19     13.40 o 
  -4   5  22        2.75       -1.10     14.51 o 
  -3   5  22        5.74       14.77     13.37 o 
  -2   5  22        4.24        6.03     14.12 o 
  -1   5  22       24.60       20.92      8.18 o 
   0   5  22        7.55        8.66      4.87 o 
   1   5  22       22.82        8.84      7.10 o 
   2   5  22       15.41       14.13      7.40 o 
   3   5  22       65.88       54.73      8.27 o 
   4   5  22       47.10       42.86     13.52 o 
   5   5  22      214.90      225.11     17.39 o 
   6   5  22       24.10       31.10     14.51 o 
   7   5  22       80.46       90.62     16.12 o 
  -7   6  22        0.07       -9.72     18.54 o 
  -6   6  22      116.48      165.04     22.46 o 
  -5   6  22        0.56        3.78     13.84 o 
  -4   6  22       26.63       39.37     14.21 o 
  -3   6  22        3.58        4.42     14.87 o 
  -2   6  22       37.70       44.60     19.25 o 
  -1   6  22        0.12        4.18      8.51 o 
   0   6  22       42.86       22.63      6.18 o 
   1   6  22       32.63       28.54      8.92 o 
   2   6  22       15.06       14.72      7.95 o 
   3   6  22        8.61       12.12      8.24 o 
   4   6  22       12.15        8.22     11.35 o 
   5   6  22        5.22      -14.53     14.53 o 
  -5   7  22       64.24       38.10     18.38 o 
  -4   7  22       57.16       39.19     14.59 o 
  -3   7  22        0.18        0.59     18.95 o 
  -2   7  22      113.82      112.81      9.63 o 
  -1   7  22       20.08       17.23      7.18 o 
   0   7  22        0.64        1.56      8.32 o 
   1   7  22      143.01      145.19     13.03 o 
   2   7  22       53.20       68.37     10.97 o 
   3   7  22        5.02       -8.72     10.90 o 
 -11   1  23       70.27       78.95     14.98 o 
 -10   1  23        0.01        4.00     11.51 o 
  -9   1  23       40.61       21.54     11.86 o 
  -8   1  23      132.47      137.58     13.91 o 
  -7   1  23       85.74       97.77     11.50 o 
  -6   1  23      120.56      117.98     11.20 o 
  -5   1  23        0.25        6.27      8.07 o 
  -4   1  23      247.58      238.22     12.23 o 
  -3   1  23        0.59        2.11      6.34 o 
  -2   1  23       72.90       77.60      7.87 o 
  -1   1  23      130.55      119.48      8.17 o 
   0   1  23      267.08      277.65     10.80 o 
   1   1  23      253.00      259.06     15.90 o 
   2   1  23       63.89       61.49      7.46 o 
   3   1  23      868.62      910.31     22.02 o 
   4   1  23        9.82       10.66      4.99 o 
   5   1  23       85.44       84.10      8.15 o 
   6   1  23       63.86       51.08      7.93 o 
   7   1  23       35.72       31.02      8.50 o 
   8   1  23       96.34      106.37     10.53 o 
   9   1  23       26.98       22.84     11.66 o 
 -11   2  23       27.25       23.68     10.15 o 
 -10   2  23       38.91       24.45     10.21 o 
  -9   2  23       54.52       53.20     10.32 o 
  -8   2  23      133.96      151.83     11.34 o 
  -7   2  23      251.96      268.51     24.03 o 
  -6   2  23        0.18        3.33      8.46 o 
  -5   2  23       19.49       14.39      7.79 o 
  -4   2  23      683.98      689.79     18.56 o 
  -3   2  23        3.94        3.93      6.39 o 
  -2   2  23      120.67      112.82      8.18 o 
  -1   2  23      339.75      352.91     11.32 o 
   0   2  23        4.20        2.86      5.08 o 
   1   2  23       60.86       67.18      8.58 o 
   2   2  23      247.93      255.41     10.29 o 
   3   2  23       25.31       20.66      6.21 o 
   4   2  23      926.25      922.84     26.37 o 
   5   2  23       18.37       26.06      6.66 o 
   6   2  23       49.60       58.56     12.21 o 
   7   2  23       78.98      103.11     17.71 o 
   8   2  23       24.14       28.71     12.81 o 
   9   2  23       54.14       44.78     15.04 o 
 -10   3  23       15.32       11.12      9.52 o 
  -9   3  23        8.57       18.04      8.98 o 
  -8   3  23        2.91        0.69      8.00 o 
  -7   3  23       48.15       45.23      8.28 o 
  -6   3  23        9.96        3.80      9.13 o 
  -5   3  23      123.60      136.02     10.83 o 
  -4   3  23     1034.37      983.21     21.31 o 
  -3   3  23      462.52      465.00     16.39 o 
  -2   3  23     3822.47     3690.13     33.38 o 
  -1   3  23        1.11        3.70      4.02 o 
   0   3  23      486.40      533.22     26.88 o 
   1   3  23      233.04      288.12     21.62 o 
   2   3  23        0.26       -0.73      4.55 o 
   3   3  23        8.11       17.12     15.32 o 
   4   3  23        2.64        2.40     13.97 o 
   5   3  23        1.81       -8.21     11.37 o 
   6   3  23       93.33       80.39     14.28 o 
   7   3  23        0.50       -1.60     11.54 o 
   8   3  23        4.24        6.09     13.42 o 
  -9   4  23        3.99        3.99     11.61 o 
  -8   4  23       19.44       13.97     14.30 o 
  -7   4  23       88.15       83.84     16.86 o 
  -6   4  23      239.13      225.40     13.94 o 
  -5   4  23      294.35      292.79     13.81 o 
  -4   4  23      209.87      206.67     10.88 o 
  -3   4  23       26.22       14.92     13.34 o 
  -2   4  23      145.04      118.73     18.27 o 
  -1   4  23      332.80      334.94     22.63 o 
   0   4  23        6.70        4.28      6.54 o 
   1   4  23      195.73      173.22     18.40 o 
   2   4  23      310.61      292.09     11.34 o 
   3   4  23        1.35       -2.96     13.30 o 
   4   4  23       45.45       32.55     12.13 o 
   5   4  23      209.14      186.58     17.05 o 
   6   4  23      598.52      625.35     25.31 o 
   7   4  23        1.99        1.70     11.73 o 
  -8   5  23       67.32       63.87     12.26 o 
  -7   5  23      314.82      350.51     27.41 o 
  -6   5  23        0.67       -3.16     13.75 o 
  -5   5  23        7.44        7.70     14.79 o 
  -4   5  23       13.52       14.45     13.35 o 
  -3   5  23      125.46      111.71     17.87 o 
  -2   5  23       31.58       45.49     14.90 o 
  -1   5  23       59.16       37.53     16.57 o 
   0   5  23        5.79        5.60      5.11 o 
   1   5  23       75.58       81.58      9.30 o 
   2   5  23      102.63      115.34     10.05 o 
   3   5  23      141.34      161.62     10.68 o 
   4   5  23       92.71       91.70     14.77 o 
   5   5  23      246.73      269.23     18.90 o 
   6   5  23       11.66       15.18     14.50 o 
   7   5  23       13.57       20.31     16.93 o 
  -7   6  23        8.79       20.93     17.10 o 
  -6   6  23       28.02       29.49     16.59 o 
  -5   6  23      115.04      109.86     20.93 o 
  -4   6  23       13.18       25.03     14.20 o 
  -3   6  23      381.80      367.56     27.13 o 
  -2   6  23       18.73       27.00     14.60 o 
  -1   6  23      162.00      155.87      8.98 o 
   0   6  23       29.64       18.92      9.04 o 
   1   6  23        1.75        4.73      8.29 o 
   2   6  23       87.98       90.03     10.63 o 
   3   6  23       58.12       75.10      9.73 o 
   4   6  23       70.52       60.66     14.28 o 
   5   6  23        0.68        1.10     13.59 o 
  -5   7  23        0.02       14.05     17.78 o 
  -4   7  23        3.09        4.64     18.66 o 
  -3   7  23        7.64        8.42     20.19 o 
  -2   7  23       10.78        8.59      9.07 o 
  -1   7  23       12.12        9.33      7.24 o 
   0   7  23       61.43       61.70     17.13 o 
   1   7  23       12.26       10.98      9.20 o 
   2   7  23       10.10       16.82     10.09 o 
   3   7  23       58.48       70.22     10.37 o 
 -11   0  24       43.75       44.78     19.93 o 
 -10   0  24       21.52       18.00     18.67 o 
  -9   0  24      283.52      258.18     25.61 o 
  -8   0  24       15.46        4.76     13.87 o 
  -7   0  24      132.43      147.40     18.46 o 
  -6   0  24      146.12      157.77     18.14 o 
  -5   0  24      877.59      896.44     31.49 o 
  -4   0  24      126.88       97.97     13.87 o 
  -3   0  24       42.55       45.61     11.73 o 
  -2   0  24      319.70      326.84     17.71 o 
  -1   0  24      574.98      575.69     21.63 o 
   0   0  24      254.00      239.85     15.53 o 
   1   0  24      317.74      342.33     17.56 o 
   2   0  24      152.64      179.79     14.52 o 
   3   0  24       89.66       94.03     12.80 o 
   4   0  24       54.25       61.10      8.57 o 
   5   0  24       45.83       46.55      9.15 o 
   6   0  24      258.23      237.39     13.82 o 
   7   0  24       36.60       32.12     13.20 o 
   8   0  24      191.92      185.01     19.69 o 
   9   0  24        4.23       -3.47     16.77 o 
 -11   1  24        0.36        8.44     12.31 o 
 -10   1  24       18.91       26.30     13.13 o 
  -9   1  24       52.18       42.45     12.82 o 
  -8   1  24       94.67       81.12     11.93 o 
  -7   1  24       38.84       33.32     10.58 o 
  -6   1  24        3.98       10.24      9.24 o 
  -5   1  24      577.42      656.86     19.00 o 
  -4   1  24       39.17       22.20      7.90 o 
  -3   1  24       24.98       25.10      7.50 o 
  -2   1  24       32.57       33.05      6.76 o 
  -1   1  24      203.79      211.45     10.32 o 
   0   1  24        6.97        2.85      6.22 o 
   1   1  24        0.18       -1.13      6.36 o 
   2   1  24       58.69       64.01      7.80 o 
   3   1  24      129.48      150.68     14.40 o 
   4   1  24        3.09       -0.29      6.48 o 
   5   1  24       37.97       32.64      7.10 o 
   6   1  24       45.28       47.25      7.72 o 
   7   1  24      121.00       97.29      9.92 o 
   8   1  24        0.44        3.80      8.42 o 
   9   1  24        8.12        7.36     18.54 o 
 -10   2  24       49.85       51.78     25.06 o 
  -9   2  24       94.73       86.32     12.75 o 
  -8   2  24      276.41      272.44     17.05 o 
  -7   2  24      553.79      589.33     21.06 o 
  -6   2  24       49.89       50.98     10.26 o 
  -5   2  24        4.54        3.60      7.94 o 
  -4   2  24       63.48       50.95      8.71 o 
  -3   2  24       60.36       61.60      8.36 o 
  -2   2  24       45.81       51.53      6.92 o 
  -1   2  24      570.19      595.55     14.55 o 
   0   2  24       58.69       60.09      6.53 o 
   1   2  24      813.15      841.68     29.43 o 
   2   2  24        3.18        4.28      5.07 o 
   3   2  24      155.79      156.84      9.20 o 
   4   2  24        2.08       -1.40      5.51 o 
   5   2  24      380.59      365.88     17.82 o 
   6   2  24       49.07       56.42     13.48 o 
   7   2  24        5.72       16.94     11.52 o 
   8   2  24        0.98        5.32     12.10 o 
 -10   3  24       27.97       44.22      9.86 o 
  -9   3  24        0.00        4.08      8.09 o 
  -8   3  24       70.33       55.50      8.77 o 
  -7   3  24        9.73       -1.70      8.60 o 
  -6   3  24       51.99       43.91      9.65 o 
  -5   3  24       67.01       64.73     15.24 o 
  -4   3  24       92.91       89.78      9.46 o 
  -3   3  24      628.30      657.30     16.65 o 
  -2   3  24     1163.47     1160.98     33.78 o 
  -1   3  24      996.77     1000.97     16.37 o 
   0   3  24       39.55       34.72     13.78 o 
   1   3  24      129.41      139.69     16.64 o 
   2   3  24        7.75       17.15     14.04 o 
   3   3  24        1.04       11.64     13.96 o 
   4   3  24      421.07      446.30     27.26 o 
   5   3  24       56.45       51.02     12.24 o 
   6   3  24       47.05       40.64     12.69 o 
   7   3  24        2.04        7.26     12.52 o 
   8   3  24       25.32       26.32     13.38 o 
  -9   4  24        7.13        4.45     11.40 o 
  -8   4  24       15.39       16.64     10.51 o 
  -7   4  24       41.11       61.35     12.26 o 
  -6   4  24        0.91        0.15      8.91 o 
  -5   4  24        1.46       -2.95      6.72 o 
  -4   4  24        0.08        6.05      5.86 o 
  -3   4  24      139.18      150.53     19.65 o 
  -2   4  24       19.89        6.64     13.89 o 
  -1   4  24      107.39      101.53     17.43 o 
   0   4  24        0.98       -6.36     14.04 o 
   1   4  24      148.46      115.46      8.89 o 
   2   4  24        8.28        5.46      5.50 o 
   3   4  24       67.65       70.37     16.78 o 
   4   4  24       60.47       65.37     13.30 o 
   5   4  24      592.12      563.77     24.08 o 
   6   4  24        6.21       -6.44     11.98 o 
   7   4  24       47.92       35.59     13.78 o 
  -8   5  24        0.05       -3.96     19.94 o 
  -7   5  24       54.56       89.79     18.31 o 
  -6   5  24       69.61       73.23     16.85 o 
  -5   5  24       11.79       15.96     17.51 o 
  -4   5  24        3.61        5.81     14.69 o 
  -3   5  24       44.38       25.43     16.37 o 
  -2   5  24        0.66       -1.68     15.89 o 
  -1   5  24      344.49      308.10     25.32 o 
   0   5  24       61.66       53.78      8.85 o 
   1   5  24        0.13       -5.09      7.36 o 
   2   5  24       45.74       40.04      7.89 o 
   3   5  24        7.61        8.58     18.50 o 
   4   5  24      237.20      242.35     19.73 o 
   5   5  24      430.14      431.95     23.01 o 
   6   5  24        6.31       15.95     14.37 o 
  -7   6  24       27.69       16.45     16.03 o 
  -6   6  24       52.83       45.92     17.80 o 
  -5   6  24       29.26        9.90     17.96 o 
  -4   6  24       48.30       64.45     18.95 o 
  -3   6  24       40.39       30.40     18.00 o 
  -2   6  24      194.96      266.37     26.09 o 
  -1   6  24        4.75        1.90      6.02 o 
   0   6  24       10.58       15.42      9.49 o 
   1   6  24        0.95        4.59      7.93 o 
   2   6  24        3.42       10.61      8.57 o 
   3   6  24       36.15       54.41     20.37 o 
   4   6  24        2.85        0.71     11.78 o 
   5   6  24       34.16       16.83     13.90 o 
  -5   7  24        2.55        2.69     20.23 o 
  -4   7  24       68.22       71.22     18.83 o 
  -3   7  24        0.08       -8.47     14.80 o 
  -2   7  24        0.00        2.73      9.52 o 
  -1   7  24       22.45       37.03      9.74 o 
   0   7  24      197.61      219.99     32.13 o 
   1   7  24      143.63      161.81     13.40 o 
   2   7  24      299.76      353.46     19.39 o 
 -11   1  25       30.44       32.69     14.30 o 
 -10   1  25       16.94       14.93     11.23 o 
  -9   1  25        0.03        8.98     10.70 o 
  -8   1  25       81.94       77.32     12.60 o 
  -7   1  25        2.68        6.15      9.61 o 
  -6   1  25        0.87        3.98      9.17 o 
  -5   1  25      134.63      138.42     29.32 o 
  -4   1  25        2.49        3.56      7.14 o 
  -3   1  25      262.40      262.52     12.10 o 
  -2   1  25        1.10        4.78      6.32 o 
  -1   1  25        9.54       12.14      6.19 o 
   0   1  25       15.11       21.74      8.77 o 
   1   1  25       83.01       83.95      8.33 o 
   2   1  25      325.79      339.67     12.84 o 
   3   1  25      873.53      911.87     22.84 o 
   4   1  25       44.19       42.29      7.38 o 
   5   1  25      339.09      339.29     12.44 o 
   6   1  25      291.71      285.53     12.53 o 
   7   1  25       53.54       45.99      8.82 o 
   8   1  25        5.74       11.89      8.22 o 
 -10   2  25       19.61       16.12     13.09 o 
  -9   2  25      968.40      990.71     39.07 o 
  -8   2  25      170.00      156.88     15.16 o 
  -7   2  25        0.88       -1.80      9.75 o 
  -6   2  25      121.15      118.07     11.68 o 
  -5   2  25       70.20       60.00     12.59 o 
  -4   2  25        3.03        4.36      7.28 o 
  -3   2  25       16.73       25.62      7.26 o 
  -2   2  25       26.92       26.19      6.45 o 
  -1   2  25       75.86       83.93      7.45 o 
   0   2  25      118.75      114.56      8.21 o 
   1   2  25       16.02       18.55      6.90 o 
   2   2  25     1938.18     2063.10     65.46 o 
   3   2  25      308.95      293.17     11.74 o 
   4   2  25       48.56       46.44      6.58 o 
   5   2  25       15.46        8.86      9.75 o 
   6   2  25        2.82        6.91      9.70 o 
   7   2  25       43.98       49.80     12.26 o 
   8   2  25        0.91       13.50     13.28 o 
 -10   3  25      132.77      131.05     15.98 o 
  -9   3  25       19.27        4.95     10.68 o 
  -8   3  25       38.41       30.36     10.17 o 
  -7   3  25        5.05        8.49      9.57 o 
  -6   3  25        0.56       -4.73      8.37 o 
  -5   3  25        6.93       -1.57      7.95 o 
  -4   3  25        3.97        8.73      7.05 o 
  -3   3  25      409.29      430.21     14.17 o 
  -2   3  25       49.42       39.04      6.21 o 
  -1   3  25     1558.93     1582.23     43.63 o 
   0   3  25       23.64       20.10     14.83 o 
   1   3  25       38.96       46.86     15.76 o 
   2   3  25       36.42       30.45     15.94 o 
   3   3  25        3.79       -1.14     15.81 o 
   4   3  25      191.97      184.00     21.14 o 
   5   3  25        1.16       -6.51     11.50 o 
   6   3  25       10.54        5.91     11.92 o 
   7   3  25        0.00       -5.49     12.71 o 
   8   3  25       22.98       15.26     13.01 o 
  -9   4  25       58.78       38.24     12.27 o 
  -8   4  25       23.20        8.00     10.70 o 
  -7   4  25       15.60       28.04      9.89 o 
  -6   4  25      205.19      216.67     14.61 o 
  -5   4  25       44.96       50.03      8.51 o 
  -4   4  25      158.44      143.44     20.53 o 
  -3   4  25      437.91      444.56     28.44 o 
  -2   4  25       16.69       14.77     13.61 o 
  -1   4  25       18.62        8.41     13.04 o 
   0   4  25       46.44       27.18     14.64 o 
   1   4  25       14.00       15.89     15.26 o 
   2   4  25       28.05       27.26     16.05 o 
   3   4  25       88.63      111.85     18.31 o 
   4   4  25        2.64        5.25     11.87 o 
   5   4  25       71.05       64.69     14.18 o 
   6   4  25        4.18        1.92     11.90 o 
   7   4  25       64.79       64.32     15.80 o 
  -8   5  25       98.15      108.55     22.57 o 
  -7   5  25       16.95       13.59     14.94 o 
  -6   5  25      315.90      414.03     29.35 o 
  -5   5  25       85.72       81.54     19.83 o 
  -4   5  25        0.41       14.63     14.13 o 
  -3   5  25        1.29       -1.35     13.74 o 
  -2   5  25       15.29       22.60     14.48 o 
  -1   5  25       60.95       34.67     17.38 o 
   0   5  25       38.84       46.01     17.71 o 
   1   5  25        1.72        5.32      7.49 o 
   2   5  25       68.98       79.41      8.73 o 
   3   5  25        8.44        6.18     16.05 o 
   4   5  25      454.30      494.97     24.05 o 
   5   5  25        3.53        0.08     16.31 o 
   6   5  25       35.81       36.48     13.99 o 
  -7   6  25       36.40       28.49     20.42 o 
  -6   6  25        9.43       28.42     18.72 o 
  -5   6  25       23.70       36.56     15.37 o 
  -4   6  25       14.73       33.41     14.96 o 
  -3   6  25      258.03      248.77     24.95 o 
  -2   6  25      118.35      140.82     22.10 o 
  -1   6  25      154.14      155.23     23.65 o 
   0   6  25        0.11        4.28      8.54 o 
   1   6  25       29.84       18.72      8.54 o 
   2   6  25       30.85       43.45      9.21 o 
   3   6  25        0.79       27.34     18.56 o 
   4   6  25        6.11        7.99     12.05 o 
  -4   7  25       30.00       12.37     20.75 o 
  -3   7  25      269.37      258.79     29.77 o 
  -2   7  25        5.82       -4.23      9.36 o 
  -1   7  25      105.02      104.83     20.35 o 
   0   7  25       20.00       22.15     10.94 o 
   1   7  25      410.49      461.05     19.78 o 
   2   7  25       24.26       38.15     10.71 o 
 -10   0  26        0.19        9.15     20.20 o 
  -9   0  26        3.61        4.38     16.37 o 
  -8   0  26       39.22       58.73     18.83 o 
  -7   0  26      290.49      295.77     23.23 o 
  -6   0  26       36.28       32.67     13.03 o 
  -5   0  26      129.71      106.32     14.81 o 
  -4   0  26       81.93       82.08     13.35 o 
  -3   0  26      112.97      125.66     15.20 o 
  -2   0  26      188.58      174.30     15.15 o 
  -1   0  26     3408.73     3451.36     51.83 o 
   0   0  26      673.40      681.92     24.46 o 
   1   0  26      641.38      641.63     24.11 o 
   2   0  26       34.98       35.53     11.26 o 
   3   0  26       40.50       40.17     11.41 o 
   4   0  26       88.50       88.92      9.71 o 
   5   0  26       21.33       29.30      9.53 o 
   6   0  26       60.86       49.87     14.67 o 
   7   0  26       44.29       38.94     13.33 o 
   8   0  26       18.76       25.18     14.86 o 
 -10   1  26        1.58      -11.93     13.13 o 
  -9   1  26        3.11        2.67     12.77 o 
  -8   1  26        3.58        7.19     10.77 o 
  -7   1  26        5.30        3.16      9.89 o 
  -6   1  26      150.54      167.51     13.14 o 
  -5   1  26      141.43      144.81     11.53 o 
  -4   1  26      321.00      325.44     25.68 o 
  -3   1  26        4.00       -2.57      7.30 o 
  -2   1  26        1.72       -1.27      6.68 o 
  -1   1  26      269.54      270.94     11.74 o 
   0   1  26       41.27       33.50      9.40 o 
   1   1  26      273.96      263.74     11.76 o 
   2   1  26      128.80      134.81      9.97 o 
   3   1  26      716.88      775.63     25.63 o 
   4   1  26       18.31       14.41      6.55 o 
   5   1  26       12.97       13.51      6.71 o 
   6   1  26        4.42        4.67      7.48 o 
   7   1  26       76.19       74.63      9.24 o 
   8   1  26       49.29       53.82     18.98 o 
 -10   2  26       11.23        2.26     11.67 o 
  -9   2  26      346.24      386.27     20.43 o 
  -8   2  26      222.25      212.21     16.41 o 
  -7   2  26        2.76       10.35     10.51 o 
  -6   2  26        0.14        0.13      9.02 o 
  -5   2  26       46.69       52.85      9.78 o 
  -4   2  26        3.68        2.80      8.08 o 
  -3   2  26      508.51      527.11     16.17 o 
  -2   2  26      197.58      182.39     10.37 o 
  -1   2  26      142.68      156.32      9.25 o 
   0   2  26      227.32      235.86     10.31 o 
   1   2  26       32.76       33.57      6.55 o 
   2   2  26        0.53       -0.67      6.08 o 
   3   2  26      105.78      109.18      8.78 o 
   4   2  26       30.96       30.87     10.14 o 
   5   2  26       82.83       66.95     11.52 o 
   6   2  26       39.32       44.98     11.33 o 
   7   2  26       20.60       30.15     11.25 o 
   8   2  26        0.77       -8.18     13.36 o 
 -10   3  26       14.74       29.19     13.39 o 
  -9   3  26       59.10       50.45     12.40 o 
  -8   3  26        1.72        6.19     11.08 o 
  -7   3  26        4.66       -2.56      9.44 o 
  -6   3  26       37.33       30.71     10.76 o 
  -5   3  26        1.48        0.27      8.39 o 
  -4   3  26        5.99       -0.63      6.74 o 
  -3   3  26      117.57      135.90      9.51 o 
  -2   3  26       81.16       63.57      7.03 o 
  -1   3  26      451.00      451.45     26.14 o 
   0   3  26      158.47      145.74     18.06 o 
   1   3  26       20.98       15.29     13.25 o 
   2   3  26        9.46       29.75     14.79 o 
   3   3  26      105.16       89.93     17.27 o 
   4   3  26        6.65        5.03     14.12 o 
   5   3  26        1.26       -3.74     12.59 o 
   6   3  26      126.01      147.42     16.03 o 
   7   3  26      111.53       92.13     17.98 o 
  -9   4  26       11.69       10.64     28.81 o 
  -8   4  26       56.50       52.40     12.02 o 
  -7   4  26       46.07       34.59     10.61 o 
  -6   4  26       76.48       75.39     10.75 o 
  -5   4  26      205.45      199.39     21.57 o 
  -4   4  26       12.37       15.26     15.71 o 
  -3   4  26       58.04       41.18     17.65 o 
  -2   4  26      135.58      150.46     20.15 o 
  -1   4  26        5.51        0.34     15.65 o 
   0   4  26       82.71       75.15     17.84 o 
   1   4  26      113.90      127.13     19.93 o 
   2   4  26       21.55       17.34     14.54 o 
   3   4  26       16.23       18.67     16.53 o 
   4   4  26       18.36       11.85     12.87 o 
   5   4  26       57.51       53.06     13.84 o 
   6   4  26       30.91       23.83     12.72 o 
   7   4  26      100.10      107.09     18.34 o 
  -8   5  26       70.66       95.76     21.67 o 
  -7   5  26        0.47        9.82     17.20 o 
  -6   5  26      197.34      222.63     25.31 o 
  -5   5  26       22.14       10.71     16.33 o 
  -4   5  26       44.02       37.07     17.63 o 
  -3   5  26      150.75      143.84     19.68 o 
  -2   5  26       29.38       39.89     15.81 o 
  -1   5  26      146.17      132.63     20.18 o 
   0   5  26       13.11       17.99     18.62 o 
   1   5  26       11.60        8.90      7.41 o 
   2   5  26       13.55       13.22     14.70 o 
   3   5  26        0.00       -1.91     18.19 o 
   4   5  26       12.10       11.45     14.19 o 
   5   5  26       85.09       66.66     15.34 o 
   6   5  26        2.59        5.98     13.66 o 
  -6   6  26       16.87       43.52     18.64 o 
  -5   6  26        4.86        1.69     17.07 o 
  -4   6  26      165.52      133.68     20.47 o 
  -3   6  26      296.74      336.91     29.14 o 
  -2   6  26       16.35       26.65     18.94 o 
  -1   6  26       11.70        8.96     16.52 o 
   0   6  26        2.80        5.24      8.31 o 
   1   6  26      120.81      159.83     12.84 o 
   2   6  26       30.15       27.64     21.91 o 
   3   6  26        7.68        9.76     18.85 o 
   4   6  26        6.48       -3.90     12.53 o 
  -3   7  26        2.95        4.80     19.08 o 
  -2   7  26       39.33       28.30     16.76 o 
  -1   7  26      109.99       98.51     23.94 o 
   0   7  26       60.05       73.59     13.00 o 
   1   7  26      102.99      123.01     21.85 o 
 -10   1  27       29.52       35.63     16.89 o 
  -9   1  27      147.67      142.86     15.27 o 
  -8   1  27        1.58        5.65     11.57 o 
  -7   1  27        0.20        3.27     10.51 o 
  -6   1  27       95.74      103.02     12.16 o 
  -5   1  27      420.39      400.31     16.78 o 
  -4   1  27      189.53      193.01     16.03 o 
  -3   1  27      173.63      178.80     11.22 o 
  -2   1  27        7.04        2.66      6.67 o 
  -1   1  27        1.78       -1.56      6.20 o 
   0   1  27       59.17       67.08      8.22 o 
   1   1  27      187.20      179.84     11.08 o 
   2   1  27      158.93      182.63     11.02 o 
   3   1  27      400.68      384.97     15.08 o 
   4   1  27      148.17      131.69      9.27 o 
   5   1  27       18.85       25.88      6.91 o 
   6   1  27       31.04       22.02      7.89 o 
   7   1  27       94.06       84.28     14.36 o 
   8   1  27       42.93       20.52     16.85 o 
 -10   2  27       16.49       15.84     12.63 o 
  -9   2  27        8.76       -0.17     10.97 o 
  -8   2  27      315.87      327.06     17.88 o 
  -7   2  27       37.88       33.70     11.13 o 
  -6   2  27      269.18      266.16     15.06 o 
  -5   2  27       54.10       51.39      9.85 o 
  -4   2  27      961.37      967.57     22.78 o 
  -3   2  27       91.38       89.66      9.59 o 
  -2   2  27        0.00       -0.76      6.80 o 
  -1   2  27       27.74       27.19      6.65 o 
   0   2  27       58.25       51.14      7.27 o 
   1   2  27       17.96       18.14      6.81 o 
   2   2  27      357.55      384.39     13.29 o 
   3   2  27      454.11      432.03     26.39 o 
   4   2  27      130.25      129.67     13.27 o 
   5   2  27        2.37        3.97     10.39 o 
   6   2  27      152.65      147.53     15.07 o 
   7   2  27       19.00        7.22     11.47 o 
   8   2  27      115.54      110.97     16.85 o 
  -9   3  27       47.78       39.25     12.49 o 
  -8   3  27       19.52       20.93     11.94 o 
  -7   3  27       29.05       32.81     10.24 o 
  -6   3  27        4.77        0.77      9.48 o 
  -5   3  27        2.24       -6.24      8.05 o 
  -4   3  27      181.12      176.49     11.21 o 
  -3   3  27      175.30      166.36     10.14 o 
  -2   3  27       41.90       20.28     13.18 o 
  -1   3  27       15.54       23.01     13.99 o 
   0   3  27      158.09      146.92     18.90 o 
   1   3  27       60.92       55.50     17.07 o 
   2   3  27        5.22       13.33     14.86 o 
   3   3  27       10.27        3.34     15.08 o 
   4   3  27       93.05      118.79     21.49 o 
   5   3  27       21.65        5.24     12.15 o 
   6   3  27        0.62        0.18     12.66 o 
   7   3  27       39.50       43.84     14.17 o 
  -9   4  27       22.88        9.95     13.76 o 
  -8   4  27        6.45        6.12     10.92 o 
  -7   4  27        7.84        6.45     10.03 o 
  -6   4  27        1.05       10.74      8.46 o 
  -5   4  27       27.69       38.00     16.27 o 
  -4   4  27        4.11       -7.30     16.51 o 
  -3   4  27      221.21      187.82     21.60 o 
  -2   4  27       86.02       79.60     17.17 o 
  -1   4  27       22.68       13.51     16.67 o 
   0   4  27       31.40       50.56     16.51 o 
   1   4  27       12.86        7.11     15.59 o 
   2   4  27       44.24       47.45     18.52 o 
   3   4  27        1.67       -4.64     17.99 o 
   4   4  27       81.26       88.14     15.18 o 
   5   4  27       60.62       64.02     14.37 o 
   6   4  27       61.82       48.96     14.91 o 
  -7   5  27        4.25       13.30     18.14 o 
  -6   5  27        5.36       -1.46     18.79 o 
  -5   5  27       38.79       49.68     17.96 o 
  -4   5  27       11.38       12.62     15.32 o 
  -3   5  27       45.16       46.99     17.94 o 
  -2   5  27        0.51        1.69     14.85 o 
  -1   5  27        0.21       -1.59     17.41 o 
   0   5  27       25.61       23.79     14.45 o 
   1   5  27      182.39      143.64     22.41 o 
   2   5  27      137.52      126.09     21.68 o 
   3   5  27      101.70       98.23     20.95 o 
   4   5  27      125.14      123.44     17.90 o 
   5   5  27      289.88      270.30     20.74 o 
  -6   6  27       43.08       25.76     16.73 o 
  -5   6  27        3.87        4.58     18.45 o 
  -4   6  27        1.31       -6.29     15.18 o 
  -3   6  27       54.20       48.97     18.00 o 
  -2   6  27      228.05      247.13     26.88 o 
  -1   6  27       45.68       70.44     21.74 o 
   0   6  27       36.20       29.50     21.66 o 
   1   6  27      101.58      117.29     12.17 o 
   2   6  27       24.67       43.62     20.84 o 
   3   6  27       51.29       68.44     19.77 o 
  -2   7  27       17.21       20.26     20.38 o 
  -1   7  27        4.39        6.81     19.40 o 
   0   7  27      317.11      390.52     34.44 o 
 -10   0  28        0.24       12.50     18.18 o 
  -9   0  28      113.06      115.46     20.16 o 
  -8   0  28       12.89       12.99     16.68 o 
  -7   0  28      112.59      130.92     19.15 o 
  -6   0  28       55.60       53.95     16.78 o 
  -5   0  28      274.28      295.61     21.10 o 
  -4   0  28      133.81      127.99     16.42 o 
  -3   0  28        2.42       -2.12     10.63 o 
  -2   0  28        0.44        4.74     10.49 o 
  -1   0  28      652.50      672.39     25.29 o 
   0   0  28      872.41      837.71     28.27 o 
   1   0  28        5.20        8.82     10.39 o 
   2   0  28      330.51      368.27     20.37 o 
   4   0  28      124.62      138.77     11.41 o 
   5   0  28       10.31       14.78     14.12 o 
   6   0  28      164.53      168.43     18.11 o 
   7   0  28       54.78       57.95     15.58 o 
   8   0  28      206.80      219.44     24.15 o 
 -10   1  28        3.46       -1.91     12.47 o 
  -9   1  28       83.91       70.90     13.58 o 
  -8   1  28       71.18       90.13     14.49 o 
  -7   1  28      255.67      260.00     15.96 o 
  -6   1  28        4.14        7.28      9.67 o 
  -5   1  28      232.20      217.42     14.10 o 
  -4   1  28       37.63       25.97      9.26 o 
  -3   1  28        2.38        0.23      7.59 o 
  -2   1  28       19.41       16.39      7.52 o 
  -1   1  28       21.34       23.49      6.96 o 
   0   1  28       10.81       10.29      7.01 o 
   1   1  28       11.16        7.36      6.92 o 
   2   1  28      508.04      498.98     16.05 o 
   3   1  28      700.72      698.81     19.26 o 
   4   1  28      297.83      293.94     11.87 o 
   5   1  28       36.62       36.38      7.52 o 
   6   1  28       45.54       45.53      8.95 o 
   7   1  28        0.31        9.72     16.70 o 
   8   1  28       17.38       11.48     17.51 o 
 -10   2  28       41.58       10.31     13.53 o 
  -9   2  28      201.54      186.37     17.96 o 
  -8   2  28       42.50       39.69     12.81 o 
  -7   2  28      195.46      179.32     18.71 o 
  -6   2  28      165.58      163.68     13.98 o 
  -5   2  28      136.25      132.52     11.96 o 
  -4   2  28     1900.39     1927.45     31.63 o 
  -3   2  28       78.71       71.12      9.27 o 
  -2   2  28        8.87        6.62      7.41 o 
  -1   2  28      102.91      108.59      8.65 o 
   0   2  28        1.93       -3.26      6.05 o 
   1   2  28       12.31       10.49      6.04 o 
   2   2  28      670.54      699.85     31.88 o 
   3   2  28      156.88      163.57     20.56 o 
   4   2  28        9.22        6.83     10.24 o 
   5   2  28       30.03       21.58     11.41 o 
   6   2  28       94.85       92.01     13.39 o 
   7   2  28       47.93       66.94     13.99 o 
  -9   3  28        0.08        0.38     10.71 o 
  -8   3  28       20.60       23.58     14.38 o 
  -7   3  28       12.66        1.60     10.23 o 
  -6   3  28        1.29       -9.27      9.27 o 
  -5   3  28        5.60       -1.56      8.64 o 
  -4   3  28        2.14       -2.34      8.30 o 
  -3   3  28       52.56       52.71      6.80 o 
  -2   3  28      353.07      345.54     23.95 o 
  -1   3  28       24.79       21.64     12.95 o 
   0   3  28      181.98      183.46     20.52 o 
   1   3  28        0.15        9.19     12.92 o 
   2   3  28      142.93      143.46     21.29 o 
   3   3  28      151.34      184.70     22.03 o 
   4   3  28       35.88       42.70     13.06 o 
   5   3  28       19.29        9.15     12.64 o 
   6   3  28       78.63       73.79     14.93 o 
   7   3  28       87.14       88.41     15.49 o 
  -8   4  28       39.98       19.52     10.36 o 
  -7   4  28        0.00       -7.41     10.46 o 
  -6   4  28       90.13       62.20     20.42 o 
  -5   4  28       36.83       36.23     15.60 o 
  -4   4  28        0.11        1.52     16.92 o 
  -3   4  28        4.65        8.81     13.19 o 
  -2   4  28        1.41        7.64     14.87 o 
  -1   4  28       59.93       77.55     18.90 o 
   0   4  28      144.02      126.67     21.43 o 
   1   4  28       39.87       36.51     18.86 o 
   2   4  28       30.42       22.09     16.17 o 
   3   4  28       18.19       20.78     16.23 o 
   4   4  28       14.90       22.30     14.02 o 
   5   4  28      458.63      477.00     25.19 o 
   6   4  28       43.93       33.20     13.20 o 
  -7   5  28        0.51      -19.51     19.51 o 
  -6   5  28        7.01       17.26     19.93 o 
  -5   5  28       29.84       41.06     17.66 o 
  -4   5  28       17.79        6.98     13.92 o 
  -3   5  28      115.31      102.70     22.47 o 
  -2   5  28       43.85       28.37     14.26 o 
  -1   5  28       27.43       25.19     18.23 o 
   0   5  28        7.07      -10.01     18.25 o 
   1   5  28        7.94        4.54     14.22 o 
   2   5  28       35.68       52.86     21.43 o 
   3   5  28        3.61        8.35     17.20 o 
   4   5  28      276.60      296.49     21.35 o 
   5   5  28       41.78       39.56     14.43 o 
  -5   6  28       29.99       58.74     16.73 o 
  -4   6  28        1.26       12.54     16.13 o 
  -3   6  28        7.58        9.69     16.06 o 
  -2   6  28      161.00      177.50     27.68 o 
  -1   6  28       28.28       47.52     18.09 o 
   0   6  28       41.37       21.02     19.14 o 
   1   6  28      284.68      292.90     28.71 o 
   2   6  28        0.07       10.46     16.47 o 
   3   6  28       27.58       28.48     18.61 o 
 -10   1  29        4.35        0.02     14.03 o 
  -9   1  29       42.63       46.94     12.69 o 
  -8   1  29      570.36      580.42     27.93 o 
  -7   1  29       59.97       70.29     12.53 o 
  -6   1  29        0.54        2.28      9.38 o 
  -5   1  29        2.04        3.50      8.85 o 
  -4   1  29      110.02      103.97     10.72 o 
  -3   1  29       94.47      107.04     10.72 o 
  -2   1  29      113.68      114.64      9.96 o 
  -1   1  29       18.57       16.78      7.30 o 
   0   1  29       55.53       49.37      8.40 o 
   1   1  29        0.02        2.43      7.27 o 
   2   1  29       19.84       19.72      7.36 o 
   3   1  29      935.89     1020.83     23.18 o 
   4   1  29       11.67        8.78      7.02 o 
   5   1  29       41.90       46.02      8.06 o 
   6   1  29       47.68       34.62     16.90 o 
   7   1  29        0.64        4.93     14.17 o 
  -9   2  29       26.50       42.82     12.27 o 
  -8   2  29       51.62       49.79     11.60 o 
  -7   2  29       11.88        8.40      9.52 o 
  -6   2  29      377.13      390.51     36.03 o 
  -5   2  29      401.44      404.53     22.72 o 
  -4   2  29      671.36      679.57     23.48 o 
  -3   2  29      363.11      369.24     18.50 o 
  -2   2  29        0.39       -0.06      6.86 o 
  -1   2  29       78.66       78.14      8.52 o 
   0   2  29        4.63        2.70      6.19 o 
   1   2  29        4.49       15.51     14.44 o 
   2   2  29      412.43      488.86     27.13 o 
   3   2  29       33.56       29.02     13.81 o 
   4   2  29       63.35       60.00     11.65 o 
   5   2  29      431.01      447.53     21.35 o 
   6   2  29       31.39       21.96     12.46 o 
   7   2  29       23.41       17.15     11.76 o 
  -9   3  29       20.98       20.93     12.93 o 
  -8   3  29       13.19       26.92     10.76 o 
  -7   3  29       39.51       23.52     10.05 o 
  -6   3  29       13.75        5.49      9.09 o 
  -5   3  29        1.32       -5.73      7.61 o 
  -4   3  29        2.35        7.01      7.27 o 
  -3   3  29      296.76      269.93     23.30 o 
  -2   3  29       98.15       91.02     17.72 o 
  -1   3  29      147.21      137.57     20.01 o 
   0   3  29        3.81        3.65     13.59 o 
   1   3  29      236.33      238.31     23.88 o 
   2   3  29       50.36       55.92     17.02 o 
   3   3  29       37.31       30.94     18.45 o 
   4   3  29       45.33       46.54     12.39 o 
   5   3  29        3.35        8.47     11.52 o 
   6   3  29        3.22       11.36     13.22 o 
  -8   4  29        1.09        8.69     15.91 o 
  -7   4  29       56.50       65.76     22.26 o 
  -6   4  29      123.67      100.19     23.63 o 
  -5   4  29       47.06       61.41     18.43 o 
  -4   4  29        7.87       19.92     15.73 o 
  -3   4  29       88.87       72.48     17.22 o 
  -2   4  29      329.64      323.72     24.77 o 
  -1   4  29      145.93      124.62     22.10 o 
   0   4  29      118.14       94.10     19.99 o 
   1   4  29        1.67       -0.95     15.22 o 
   2   4  29      129.54      111.70     18.68 o 
   3   4  29       16.86       11.29     14.85 o 
   4   4  29       18.04       14.02     12.03 o 
   5   4  29      248.56      245.49     20.80 o 
   6   4  29      126.20      133.44     17.75 o 
  -7   5  29       56.27       55.61     21.64 o 
  -6   5  29       91.24       79.14     23.12 o 
  -5   5  29       12.03       11.34     15.94 o 
  -4   5  29      126.21      115.79     22.25 o 
  -3   5  29        5.83        0.08     14.71 o 
  -2   5  29        2.23        0.46     16.56 o 
  -1   5  29       11.44       12.89     18.71 o 
   0   5  29        2.18       12.44     13.40 o 
   1   5  29       26.61       13.20     19.77 o 
   2   5  29       23.58       21.17     16.97 o 
   3   5  29       11.55        7.06     20.47 o 
   4   5  29       67.81       62.56     16.00 o 
  -5   6  29        2.01       19.51     17.20 o 
  -4   6  29       59.80       72.78     20.90 o 
  -3   6  29       49.21       38.87     19.49 o 
  -2   6  29        9.37       26.64     16.93 o 
  -1   6  29        3.21      -18.90     18.90 o 
   0   6  29        5.42       -1.55     18.59 o 
   1   6  29       39.01       50.98     20.48 o 
   2   6  29      225.04      202.01     28.70 o 
 -10   0  30        0.04       18.31     17.60 o 
  -9   0  30       72.21      104.62     20.64 o 
  -8   0  30       78.97       81.83     18.56 o 
  -7   0  30       20.77       23.20     16.19 o 
  -6   0  30       87.38       88.94     17.81 o 
  -5   0  30       50.97       57.44     15.05 o 
  -4   0  30      179.01      200.38     18.86 o 
  -3   0  30       27.73       27.57     12.24 o 
  -2   0  30       46.07       48.04     12.47 o 
  -1   0  30      435.30      439.32     22.50 o 
   0   0  30        5.56       12.76     11.29 o 
   1   0  30        9.06       10.49     11.19 o 
   2   0  30      674.28      723.47     27.95 o 
   3   0  30      873.27      868.92     31.24 o 
   4   0  30        5.98       15.66     11.86 o 
   5   0  30       15.06       10.51     12.89 o 
   6   0  30       87.99       71.24     16.22 o 
   7   0  30       17.50       16.61     15.01 o 
  -9   1  30        6.16        8.76     12.55 o 
  -8   1  30       43.16       40.15     12.80 o 
  -7   1  30       83.83       92.11     12.09 o 
  -6   1  30       82.11       85.32     12.10 o 
  -5   1  30       12.07       16.92      8.95 o 
  -4   1  30        6.48        9.66     11.36 o 
  -3   1  30        0.03       -2.72      7.26 o 
  -2   1  30        0.08        0.71      7.49 o 
  -1   1  30      155.93      140.56     10.96 o 
   0   1  30       22.36       26.24      7.67 o 
   1   1  30      209.89      225.27     12.27 o 
   2   1  30       31.91       24.68      8.21 o 
   3   1  30      477.32      493.27     17.31 o 
   4   1  30      139.46      121.46      9.77 o 
   5   1  30       49.61       48.97     11.64 o 
   6   1  30       21.94        1.78     15.40 o 
   7   1  30       10.03        8.41     15.26 o 
  -9   2  30       96.43      103.48     20.15 o 
  -8   2  30       50.80       57.71     23.58 o 
  -7   2  30       29.22       21.63     10.07 o 
  -6   2  30       15.95       27.26      9.64 o 
  -5   2  30      911.08      898.82     24.06 o 
  -4   2  30      300.28      296.62     15.14 o 
  -3   2  30      415.99      397.51     25.23 o 
  -2   2  30        1.66       -0.59      6.19 o 
  -1   2  30        0.02        6.41      7.12 o 
   0   2  30      128.33      140.52     10.79 o 
   1   2  30        0.26       -8.96     14.10 o 
   2   2  30        3.49       11.43     15.34 o 
   3   2  30       21.24       26.63     14.35 o 
   4   2  30        8.29       11.49     11.00 o 
   5   2  30        0.47       -0.76     11.17 o 
   6   2  30        1.29        8.31     11.14 o 
   7   2  30        9.54       24.19     12.47 o 
  -9   3  30      130.71      130.72     19.00 o 
  -8   3  30      240.88      222.33     16.86 o 
  -7   3  30       26.18       17.32      9.63 o 
  -6   3  30       29.45       30.79      9.11 o 
  -5   3  30      312.65      311.50     19.27 o 
  -4   3  30      168.03      161.63     11.93 o 
  -3   3  30        2.41      -12.37     15.31 o 
  -2   3  30     1213.01     1162.59     41.25 o 
  -1   3  30       39.88       32.99     16.46 o 
   0   3  30      536.64      578.06     30.96 o 
   1   3  30       44.08       46.12     15.71 o 
   2   3  30        5.40       -0.20     16.64 o 
   3   3  30      200.02      196.92     22.39 o 
   4   3  30       12.51        7.83     11.57 o 
   5   3  30       17.03       21.24     12.07 o 
   6   3  30       15.61       23.80     13.10 o 
  -8   4  30       11.78        7.43     17.56 o 
  -7   4  30        8.23        1.21     20.05 o 
  -6   4  30        1.29        0.77     18.49 o 
  -5   4  30       23.14       22.20     16.72 o 
  -4   4  30        2.16        3.26     16.54 o 
  -3   4  30      838.72      846.51     38.33 o 
  -2   4  30       23.20       30.01     14.52 o 
  -1   4  30      294.58      307.93     26.03 o 
   0   4  30        0.01       -1.29     17.23 o 
   1   4  30       79.08       76.63     21.64 o 
   2   4  30       26.68       30.27     19.70 o 
   3   4  30        7.59        6.63     19.47 o 
   4   4  30      335.31      341.19     21.10 o 
   5   4  30       59.73       42.45     15.78 o 
  -6   5  30       22.78       21.06     19.52 o 
  -5   5  30       29.66       43.31     17.40 o 
  -4   5  30       51.01       46.66     22.51 o 
  -3   5  30       35.85       49.28     17.51 o 
  -2   5  30        0.43       13.96     19.07 o 
  -1   5  30       29.23       20.98     18.33 o 
   0   5  30        0.97       -6.56     20.56 o 
   1   5  30       93.77      109.81     21.20 o 
   2   5  30       23.87       21.13     19.28 o 
   3   5  30        7.64        5.77     21.51 o 
   4   5  30       91.09       75.85     14.54 o 
  -4   6  30        1.90        2.13     18.81 o 
  -3   6  30        9.76       26.73     19.69 o 
  -2   6  30       25.42       39.18     21.82 o 
  -1   6  30       15.33        7.21     17.46 o 
   0   6  30        1.40        7.43     23.46 o 
   1   6  30      206.56      207.72     30.94 o 
   2   6  30       88.19       95.92     26.47 o 
  -9   1  31        6.23       14.91     16.81 o 
  -8   1  31       50.50       41.50     12.28 o 
  -7   1  31       49.64       30.35     11.23 o 
  -6   1  31       19.10       19.45     10.02 o 
  -5   1  31        9.70        2.94     10.35 o 
  -4   1  31       32.89       24.33      8.67 o 
  -3   1  31        1.37        3.10      7.98 o 
  -2   1  31       24.55       31.81      8.42 o 
  -1   1  31        3.85        6.72      7.75 o 
   0   1  31      115.34      121.80     10.54 o 
   1   1  31      122.14      132.35     11.15 o 
   2   1  31       55.08       51.29      9.17 o 
   3   1  31       32.91       35.57      9.45 o 
   4   1  31      296.43      281.13     12.68 o 
   5   1  31        9.20       -6.79     15.62 o 
   6   1  31       31.04       27.73     17.04 o 
   7   1  31       89.71       53.33     15.86 o 
  -9   2  31       87.83       86.44     14.83 o 
  -8   2  31       12.10        9.39     11.90 o 
  -7   2  31       19.49       28.02     10.70 o 
  -6   2  31      199.80      210.69     14.91 o 
  -5   2  31       59.35       56.90     10.41 o 
  -4   2  31      988.59     1022.75     24.70 o 
  -3   2  31       46.70       38.92      8.24 o 
  -2   2  31       11.16        8.11      6.59 o 
  -1   2  31       13.29       13.45      7.00 o 
   0   2  31       26.20       18.23     13.88 o 
   1   2  31       39.19       46.97     14.77 o 
   2   2  31       22.82       27.84     13.74 o 
   3   2  31        0.15        2.94     15.15 o 
   4   2  31       19.70        4.85     12.17 o 
   5   2  31       79.35       80.69     13.71 o 
   6   2  31      145.20      140.95     15.71 o 
  -8   3  31       13.93       19.35     11.84 o 
  -7   3  31        4.43       -3.53     10.74 o 
  -6   3  31        0.19       -2.36     10.06 o 
  -5   3  31        7.75        2.31      8.46 o 
  -4   3  31       64.28       67.00     19.75 o 
  -3   3  31       52.49       48.21     18.76 o 
  -2   3  31       67.01       34.23     17.88 o 
  -1   3  31       12.22       12.47     15.40 o 
   0   3  31      483.27      489.60     30.01 o 
   1   3  31       17.76       19.87     17.58 o 
   2   3  31       75.00       62.43     17.55 o 
   3   3  31       13.10       12.59     16.89 o 
   4   3  31      100.68       74.88     13.18 o 
   5   3  31        1.78      -12.05     12.05 o 
   6   3  31        1.53       -1.44     13.74 o 
  -7   4  31      117.73      111.14     22.94 o 
  -6   4  31        3.24       -3.55     17.16 o 
  -5   4  31        0.00        2.78     17.46 o 
  -4   4  31        3.20        9.92     17.72 o 
  -3   4  31      193.03      188.84     23.45 o 
  -2   4  31      951.33      939.56     41.42 o 
  -1   4  31       21.33       13.05     15.48 o 
   0   4  31       21.85       -3.18     18.76 o 
   1   4  31       64.07       62.07     19.16 o 
   2   4  31        0.00      -12.71     16.87 o 
   3   4  31      220.15      252.72     27.31 o 
   4   4  31       22.39        8.63     12.77 o 
   5   4  31        5.83       -2.80     14.64 o 
  -6   5  31       58.98       93.89     22.48 o 
  -5   5  31      123.82      138.22     24.80 o 
  -4   5  31        7.65       14.85     20.34 o 
  -3   5  31      166.53      206.01     26.57 o 
  -2   5  31       98.82      131.06     22.32 o 
  -1   5  31       58.40       70.71     19.25 o 
   0   5  31        3.70        3.31     17.06 o 
   1   5  31        7.52        2.23     18.51 o 
   2   5  31        3.95       10.05     20.60 o 
   3   5  31        3.18      -11.56     19.85 o 
  -3   6  31        0.00       10.64     20.18 o 
  -2   6  31       40.97       89.17     20.16 o 
  -1   6  31       94.79       66.05     22.01 o 
   0   6  31       30.33       31.68     18.24 o 
   1   6  31      103.91      141.22     24.90 o 
  -9   0  32       37.72       23.38     19.74 o 
  -8   0  32       29.00       40.58     17.03 o 
  -7   0  32        2.92       17.00     16.87 o 
  -6   0  32        0.01       -3.62     14.40 o 
  -5   0  32      114.43       99.59     16.58 o 
  -4   0  32        6.52        4.70     12.94 o 
  -3   0  32        9.04        3.19     12.62 o 
  -2   0  32      312.93      292.05     20.32 o 
  -1   0  32       54.60       60.50     13.70 o 
   0   0  32      244.78      259.16     19.79 o 
   1   0  32        9.20       -0.52     11.84 o 
   2   0  32      302.44      304.92     21.03 o 
   3   0  32      686.74      712.40     29.43 o 
   4   0  32      193.61      194.96     19.22 o 
   5   0  32        1.33       -2.78     12.70 o 
   6   0  32       21.52       20.32     15.56 o 
  -9   1  32        2.78        5.07     12.47 o 
  -8   1  32       43.45       40.27     12.97 o 
  -7   1  32        5.33        6.56     10.34 o 
  -6   1  32       22.04        8.46     13.57 o 
  -5   1  32       87.79       80.85     11.81 o 
  -4   1  32      143.72      152.11     20.07 o 
  -3   1  32        4.33        1.18      8.21 o 
  -2   1  32        5.34        8.18      8.25 o 
  -1   1  32      139.69      127.49     25.18 o 
   0   1  32        3.10       11.86      8.63 o 
   1   1  32        1.39        5.40      7.85 o 
   2   1  32        1.94        7.89      8.25 o 
   3   1  32        2.01       -4.70      8.83 o 
   4   1  32      257.42      262.32     16.32 o 
   5   1  32       31.21       21.79     15.89 o 
   6   1  32      162.83      136.63     20.50 o 
  -9   2  32       30.99       36.33     12.19 o 
  -8   2  32        0.05        0.85     10.48 o 
  -7   2  32        1.36        3.32     10.34 o 
  -6   2  32       83.06       68.97     11.57 o 
  -5   2  32        0.12        3.28      8.67 o 
  -4   2  32      105.84      121.61     11.57 o 
  -3   2  32       63.30       53.84      9.00 o 
  -2   2  32        0.17       -1.86      7.50 o 
  -1   2  32       20.95       14.30     14.47 o 
   0   2  32       52.98       60.53     15.54 o 
   1   2  32        0.74        4.68     15.26 o 
   2   2  32       27.38       20.29     17.13 o 
   3   2  32        3.96        1.44     14.58 o 
   4   2  32       59.89       73.36     19.52 o 
   5   2  32       15.11       10.57     20.58 o 
   6   2  32        7.73       25.35     13.10 o 
  -8   3  32      347.66      321.03     19.26 o 
  -7   3  32       14.09        2.78     11.93 o 
  -6   3  32        7.23       13.43      9.91 o 
  -5   3  32      210.99      206.80     25.51 o 
  -4   3  32      172.16      167.70     21.99 o 
  -3   3  32        0.66      -13.18     17.19 o 
  -2   3  32      360.85      357.40     27.61 o 
  -1   3  32       53.36       49.03     17.87 o 
   0   3  32       46.55       49.18     16.73 o 
   1   3  32      421.85      448.74     30.79 o 
   2   3  32       64.75       43.32     19.41 o 
   3   3  32       27.96       20.48     17.35 o 
   4   3  32       53.43       62.39     13.95 o 
   5   3  32        0.66       -8.71     12.52 o 
  -7   4  32      214.73      241.84     27.20 o 
  -6   4  32        3.38       -1.84     16.67 o 
  -5   4  32        1.23        2.33     16.93 o 
  -4   4  32      115.82      119.15     21.64 o 
  -3   4  32       36.29       48.39     19.17 o 
  -2   4  32      805.50      775.33     38.85 o 
  -1   4  32        1.85        1.45     17.90 o 
   0   4  32      103.16       82.98     19.09 o 
   1   4  32       30.27       44.94     21.21 o 
   2   4  32        3.97       -7.79     17.11 o 
   3   4  32        8.09       12.21     17.23 o 
   4   4  32      137.08      109.92     17.22 o 
  -5   5  32        1.21        7.98     19.51 o 
  -4   5  32       18.17       36.55     20.71 o 
  -3   5  32      306.82      294.28     29.80 o 
  -2   5  32        2.22       -1.36     17.92 o 
  -1   5  32       21.70        1.99     21.63 o 
   0   5  32        2.31       19.02     21.26 o 
   1   5  32       14.02       30.19     19.55 o 
   2   5  32       44.01       26.86     19.21 o 
   3   5  32        0.27      -12.26     21.19 o 
  -9   1  33       27.74       22.18     12.78 o 
  -8   1  33       60.39       64.73     13.42 o 
  -7   1  33        2.00        9.45     11.11 o 
  -6   1  33        0.00       -1.30     10.25 o 
  -5   1  33       75.03       73.98     23.19 o 
  -4   1  33       21.57       24.02      9.14 o 
  -3   1  33       42.41       39.10      9.73 o 
  -2   1  33      335.72      338.62     15.35 o 
  -1   1  33       64.83       63.97      9.87 o 
   0   1  33      426.05      462.61     17.39 o 
   1   1  33        3.24       -4.87      7.91 o 
   2   1  33      126.23      127.65     11.94 o 
   3   1  33       39.04       57.48     16.43 o 
   4   1  33       50.57       42.02     15.56 o 
   5   1  33        4.24      -11.81     14.29 o 
   6   1  33       21.56       22.29     18.26 o 
  -8   2  33       14.11       17.90     11.83 o 
  -7   2  33       27.60       20.23     10.62 o 
  -6   2  33        0.49       -0.78      9.70 o 
  -5   2  33      283.94      251.77     15.39 o 
  -4   2  33       12.57       11.67      8.38 o 
  -3   2  33      189.75      187.35     12.79 o 
  -2   2  33        1.04       -2.09      7.61 o 
  -1   2  33       15.26       19.67     15.88 o 
   0   2  33       52.47       42.69     14.75 o 
   1   2  33        3.78       -4.47     15.96 o 
   2   2  33      205.02      218.32     22.02 o 
   3   2  33        1.86      -11.98     16.69 o 
   4   2  33       11.18      -13.71     13.71 o 
   5   2  33       55.61       47.15     23.03 o 
  -8   3  33       24.19       30.53     12.99 o 
  -7   3  33       17.45        7.80     11.18 o 
  -6   3  33        0.29       -5.60     15.33 o 
  -5   3  33        2.33        4.63     18.83 o 
  -4   3  33        0.93       -7.86     16.44 o 
  -3   3  33       59.54       52.18     19.34 o 
  -2   3  33        2.22       18.56     17.17 o 
  -1   3  33        1.17        7.46     16.00 o 
   0   3  33       29.23        8.64     16.05 o 
   1   3  33      346.48      332.16     26.55 o 
   2   3  33       42.72       45.01     16.90 o 
   3   3  33        3.66        8.10     14.40 o 
   4   3  33       31.08       23.00     22.25 o 
   5   3  33       35.78       26.91     13.44 o 
  -6   4  33        1.11        1.64     17.53 o 
  -5   4  33        1.33       -4.97     17.62 o 
  -4   4  33       44.14       64.64     18.59 o 
  -3   4  33       64.78       48.47     19.64 o 
  -2   4  33      554.13      521.87     34.16 o 
  -1   4  33      280.98      270.69     27.59 o 
   0   4  33       27.95       11.73     17.59 o 
   1   4  33        1.63       18.10     17.22 o 
   2   4  33        2.33      -17.54     17.54 o 
   3   4  33       44.74       51.27     23.05 o 
   4   4  33      462.95      460.86     24.16 o 
  -5   5  33       97.94      107.04     24.73 o 
  -4   5  33      125.93      103.95     21.23 o 
  -3   5  33      116.11      150.70     24.28 o 
  -2   5  33        0.07      -21.63     21.63 o 
  -1   5  33       21.59        9.92     18.97 o 
   0   5  33        7.60       14.65     18.75 o 
   1   5  33       47.65       45.83     22.45 o 
   2   5  33       12.18       21.10     23.06 o 
  -8   0  34      160.56      178.95     24.25 o 
  -7   0  34        3.06       11.36     18.11 o 
  -6   0  34       76.20       71.84     17.49 o 
  -5   0  34        8.47       -1.26     14.33 o 
  -4   0  34        1.62       -0.41     12.53 o 
  -3   0  34        7.20        7.32     12.95 o 
  -2   0  34       10.05        6.59     12.03 o 
  -1   0  34      300.28      300.82     21.58 o 
   0   0  34       85.39       82.67     15.65 o 
   1   0  34      368.12      391.02     23.93 o 
   2   0  34      332.06      333.93     22.40 o 
   3   0  34      934.73      990.09     35.85 o 
   4   0  34       43.21       56.48     13.62 o 
   5   0  34       82.12       64.35     16.20 o 
  -8   1  34       20.10       12.99     12.82 o 
  -7   1  34      160.00      166.50     15.78 o 
  -6   1  34        0.70       -6.89     10.49 o 
  -5   1  34      138.51      142.51     13.60 o 
  -4   1  34        6.12       11.34      9.85 o 
  -3   1  34        9.61        5.64      8.21 o 
  -2   1  34      169.16      171.43     12.50 o 
  -1   1  34        0.01        9.32      8.43 o 
   0   1  34        3.59        2.29      8.95 o 
   1   1  34      142.63      137.88     11.81 o 
   2   1  34      337.08      353.73     24.95 o 
   3   1  34      335.45      329.75     24.84 o 
   4   1  34       17.81       24.91     16.17 o 
   5   1  34       93.50       88.21     19.58 o 
  -8   2  34       22.10       19.83     12.77 o 
  -7   2  34       30.81       13.31     11.98 o 
  -6   2  34      339.61      339.60     18.77 o 
  -5   2  34        7.81        1.27      9.52 o 
  -4   2  34      271.54      234.73     23.44 o 
  -3   2  34      140.21      143.48     12.03 o 
  -2   2  34       13.11       26.08     16.83 o 
  -1   2  34       11.89       10.97     15.32 o 
   0   2  34      138.99      149.88     21.09 o 
   1   2  34       31.00       21.40     16.40 o 
   2   2  34       20.94       25.59     17.83 o 
   3   2  34        5.13       -1.08     14.47 o 
   4   2  34        1.54        7.23     12.03 o 
   5   2  34       89.97       98.56     20.78 o 
  -7   3  34        0.00      -12.92     16.37 o 
  -6   3  34        8.26       14.57     14.67 o 
  -5   3  34        6.72       -1.11     18.48 o 
  -4   3  34        3.15        4.41     15.87 o 
  -3   3  34       12.00        9.85     17.00 o 
  -2   3  34       55.24       47.99     18.71 o 
  -1   3  34       27.90       41.71     17.29 o 
   0   3  34        2.93       13.32     16.93 o 
   1   3  34       35.44       42.40     19.34 o 
   2   3  34       51.12       18.66     18.22 o 
   3   3  34      181.99      196.07     25.05 o 
   4   3  34        8.55        2.40     12.87 o 
  -6   4  34        0.03        4.76     15.87 o 
  -5   4  34        0.21       -8.27     20.50 o 
  -4   4  34       24.02       10.21     17.99 o 
  -3   4  34        3.27       17.64     18.96 o 
  -2   4  34       57.62       46.86     21.07 o 
  -1   4  34       42.98       45.49     17.62 o 
   0   4  34       31.28        3.71     18.48 o 
   1   4  34        0.00       -0.50     17.29 o 
   2   4  34       45.34       40.37     22.48 o 
   3   4  34       18.65       34.26     19.52 o 
  -4   5  34        0.97       15.30     16.65 o 
  -3   5  34      407.35      386.77     31.32 o 
  -2   5  34        0.04        7.92     20.01 o 
  -1   5  34        4.15       10.05     17.98 o 
   0   5  34        3.13        9.21     18.83 o 
   1   5  34       55.26       78.06     24.40 o 
  -8   1  35      122.01      143.17     17.37 o 
  -7   1  35        0.16       -3.05     11.33 o 
  -6   1  35       90.98      103.71     13.13 o 
  -5   1  35      987.99     1000.14     27.52 o 
  -4   1  35        2.69        9.51      8.88 o 
  -3   1  35        1.70        6.73      8.73 o 
  -2   1  35      126.55      123.31     11.36 o 
  -1   1  35      318.37      314.40     23.26 o 
   0   1  35       48.44       53.07     10.15 o 
   1   1  35       90.41       78.06     10.84 o 
   2   1  35      347.33      333.11     25.76 o 
   4   1  35        0.24       -7.05     16.13 o 
   5   1  35        0.06      -15.85     15.85 o 
  -7   2  35        1.77        3.16     11.53 o 
  -6   2  35       87.22       77.34     12.57 o 
  -5   2  35        0.43        4.36      9.89 o 
  -4   2  35      208.91      194.90     14.19 o 
  -3   2  35        4.83       12.12     14.70 o 
  -2   2  35        0.74       -5.53     14.93 o 
  -1   2  35        0.55       10.64     15.90 o 
   0   2  35       17.86       11.60     16.29 o 
   1   2  35        1.71        5.17     14.57 o 
   2   2  35       45.40       40.81     17.45 o 
   3   2  35        0.36        0.04     17.53 o 
   4   2  35        6.13       -2.17     12.01 o 
  -7   3  35        0.92       -2.38     19.90 o 
  -6   3  35       17.57        3.92     20.64 o 
  -5   3  35        0.28        4.87     15.97 o 
  -4   3  35       33.95       34.41     14.43 o 
  -3   3  35       27.97       26.96     16.39 o 
  -2   3  35       18.68       14.86     18.81 o 
  -1   3  35        4.68        6.47     16.31 o 
   0   3  35        2.10       -4.58     19.21 o 
   1   3  35       57.97       52.31     20.82 o 
   2   3  35       63.40       56.81     20.31 o 
   3   3  35        0.15        0.89     15.81 o 
   4   3  35       37.07       21.42     13.54 o 
  -5   4  35       12.02       10.80     19.94 o 
  -4   4  35       41.02       49.60     20.18 o 
  -3   4  35        1.08        1.48     18.01 o 
  -2   4  35        4.58       20.85     17.49 o 
  -1   4  35      272.03      263.56     27.05 o 
   0   4  35        0.16        3.20     17.38 o 
   1   4  35      217.74      255.77     29.06 o 
   2   4  35        3.26       -0.13     18.49 o 
  -3   5  35      185.80      203.29     26.39 o 
  -2   5  35        0.19        5.92     17.99 o 
  -1   5  35        0.00       11.87     20.48 o 
   0   5  35       12.38       15.68     24.09 o 
  -7   0  36       30.82       36.37     14.71 o 
  -6   0  36        6.65        0.25     15.49 o 
  -5   0  36       24.04       25.24     13.91 o 
  -4   0  36       12.54        5.47     12.62 o 
  -3   0  36       48.75       39.63     13.98 o 
  -2   0  36        1.05       -4.72     12.45 o 
  -1   0  36        7.28       16.12     12.85 o 
   0   0  36       14.63       15.98     13.50 o 
   1   0  36      133.03      139.84     18.03 o 
   2   0  36     2382.76     2385.98     53.36 o 
   3   0  36      178.69      163.23     20.25 o 
   4   0  36       46.89       27.21     16.46 o 
  -7   1  36       23.04       24.95     11.86 o 
  -6   1  36      132.57      131.83     14.88 o 
  -5   1  36      168.28      158.72     14.02 o 
  -4   1  36      427.02      461.86     19.59 o 
  -3   1  36        0.33        4.21      8.21 o 
  -2   1  36       11.20       12.90      9.23 o 
  -1   1  36      251.64      220.57     14.05 o 
   0   1  36       20.61       16.45      9.50 o 
   1   1  36      115.54      118.38     21.40 o 
   2   1  36        4.58       18.86     15.03 o 
   4   1  36       37.22       30.41     15.73 o 
  -7   2  36        9.77       15.48     11.83 o 
  -6   2  36        0.01      -12.14     12.14 o 
  -5   2  36        5.23       15.45      9.47 o 
  -4   2  36       68.51       44.23     19.23 o 
  -3   2  36      129.21      134.63     21.53 o 
  -2   2  36        5.66       -2.12     17.60 o 
  -1   2  36      192.83      178.47     23.68 o 
   0   2  36        8.39       10.24     17.68 o 
   1   2  36       45.10       42.08     18.19 o 
   2   2  36        9.70        2.88     14.79 o 
   3   2  36       12.80       29.96     16.26 o 
   4   2  36        0.09        5.54     18.32 o 
  -6   3  36       12.16       11.44     19.66 o 
  -5   3  36       41.98       52.04     19.07 o 
  -4   3  36        0.01      -13.94     16.16 o 
  -3   3  36        5.20        5.50     18.34 o 
  -2   3  36       43.38       51.45     19.99 o 
  -1   3  36        6.06       -6.95     17.80 o 
   0   3  36        0.00       -7.39     19.49 o 
   1   3  36       49.70       45.83     16.95 o 
   2   3  36        9.64        9.62     17.55 o 
   3   3  36       77.14       84.43     23.29 o 
  -5   4  36        8.24        5.62     20.62 o 
  -4   4  36        9.79        9.61     18.68 o 
  -3   4  36       96.56       93.90     23.96 o 
  -2   4  36       13.15        7.72     16.61 o 
  -1   4  36       97.48      113.55     21.88 o 
   0   4  36       45.03       66.16     18.70 o 
   1   4  36       17.87       23.29     19.10 o 
   2   4  36       48.46       32.03     23.45 o 
  -7   1  37        3.10       -4.86     11.65 o 
  -6   1  37      261.91      230.31     16.71 o 
  -5   1  37      249.75      249.98     16.67 o 
  -4   1  37      805.05      777.07     24.69 o 
  -3   1  37        8.93        2.57      9.08 o 
  -2   1  37        6.31        3.77      9.43 o 
  -1   1  37       22.07       23.31      9.30 o 
   0   1  37        0.00       -9.53     16.92 o 
   1   1  37        0.50        8.12     14.11 o 
   2   1  37      262.46      255.46     22.80 o 
   3   1  37      148.02      131.20     19.10 o 
   4   1  37       19.71       38.35     17.77 o 
  -6   2  37       46.85       42.11     12.16 o 
  -5   2  37      135.43       93.91     22.22 o 
  -4   2  37       65.57       51.92     17.78 o 
  -3   2  37       32.96       18.69     18.55 o 
  -2   2  37      156.88      129.89     21.53 o 
  -1   2  37      217.93      243.02     25.35 o 
   0   2  37       91.37       84.71     20.27 o 
   1   2  37       12.04        7.94     17.70 o 
   2   2  37      135.27      127.47     22.58 o 
   3   2  37        8.92       15.66     14.98 o 
  -5   3  37        3.79       -2.79     18.63 o 
  -4   3  37        1.75        6.70     18.84 o 
  -3   3  37       11.90       20.91     17.22 o 
  -2   3  37        0.74        6.77     19.69 o 
  -1   3  37        4.65        9.12     18.24 o 
   0   3  37       79.51       60.21     19.76 o 
   1   3  37       11.73       16.93     17.10 o 
   2   3  37        0.24        4.07     21.15 o 
  -4   4  37       29.08       26.90     20.49 o 
  -3   4  37      138.71      109.00     25.10 o 
  -2   4  37      112.08      121.36     22.87 o 
  -1   4  37       14.03        9.50     23.77 o 
   0   4  37       33.76       36.81     21.98 o 
  -6   0  38       30.82       50.39     16.01 o 
  -5   0  38      134.61      123.93     17.54 o 
  -4   0  38       16.36       -8.43     12.99 o 
  -3   0  38        0.85       -4.55     12.15 o 
  -2   0  38       30.97       13.46     13.91 o 
  -1   0  38        1.62        5.77     13.80 o 
   0   0  38       16.52       15.91     13.08 o 
   1   0  38      217.02      207.76     20.43 o 
   2   0  38      111.31      105.51     16.62 o 
  -6   1  38      171.42      171.46     18.77 o 
  -5   1  38      323.02      294.29     18.33 o 
  -4   1  38      195.00      206.96     15.26 o 
  -3   1  38       82.12       87.89     12.01 o 
  -2   1  38        0.18       -0.27      9.26 o 
  -1   1  38       28.27       18.18     15.17 o 
   0   1  38       40.69       24.48     15.79 o 
   1   1  38       44.41       33.82     14.83 o 
   2   1  38       37.48       10.07     15.24 o 
   3   1  38        9.77        1.75     17.73 o 
  -6   2  38       15.33       19.54     17.32 o 
  -5   2  38        0.13       -1.73     17.85 o 
  -4   2  38       34.11       25.63     15.47 o 
  -3   2  38       53.16       54.03     18.31 o 
  -2   2  38      138.53      117.36     19.91 o 
  -1   2  38      192.44      204.23     24.14 o 
   0   2  38        0.03       -8.20     18.17 o 
   1   2  38        3.85       19.73     18.51 o 
   2   2  38        0.04        1.65     17.90 o 
  -5   3  38        0.38       14.94     21.33 o 
  -4   3  38        0.33        4.39     19.21 o 
  -3   3  38       20.11       -8.10     16.08 o 
  -2   3  38       18.42       22.71     22.30 o 
  -1   3  38       24.23       12.15     19.27 o 
   0   3  38      135.80      128.98     21.95 o 
   1   3  38        9.99        9.00     19.80 o 
  -6   1  39       89.60       81.27     14.30 o 
  -5   1  39      200.78      183.09     15.64 o 
  -4   1  39      159.70      159.99     15.05 o 
  -3   1  39        1.31        4.93      9.87 o 
  -2   1  39       16.95       18.36     18.11 o 
  -1   1  39       89.97       82.49     19.93 o 
   0   1  39        3.14        4.82     16.92 o 
   1   1  39        0.10       -0.52     14.78 o 
   2   1  39       47.12       27.89     16.41 o 
  -5   2  39       18.30        1.27     16.03 o 
  -4   2  39       60.87       44.14     18.08 o 
  -3   2  39       23.24       23.85     16.84 o 
  -2   2  39      162.30      165.08     22.41 o 
  -1   2  39        5.03       21.19     17.85 o 
   0   2  39       36.63       52.03     18.87 o 
   1   2  39        9.05        2.76     16.99 o 
   2   2  39        6.03        0.55     17.81 o 
  -3   3  39        2.25       10.42     15.61 o 
  -2   3  39        9.69        2.08     19.14 o 
  -1   3  39       12.90       24.20     21.48 o 
   0   3  39       18.28        1.93     17.33 o 
  -5   0  40       33.74       25.47     18.15 o 
  -4   0  40        0.92       -5.36     15.64 o 
  -3   0  40       17.38       28.03     14.39 o 
  -2   0  40       49.07       54.00     15.08 o 
  -1   0  40      124.93      121.23     20.55 o 
   0   0  40        1.46      -14.61     14.61 o 
  -5   1  40       14.36       30.82     11.72 o 
  -4   1  40      288.33      273.82     16.71 o 
  -3   1  40       48.34       47.11     14.01 o 
  -2   1  40       14.00       16.15     16.20 o 
  -1   1  40       44.69       49.58     19.18 o 
   0   1  40        1.15        6.20     16.63 o 
   1   1  40      100.97       92.21     18.67 o 
  -4   2  40       65.66       76.72     21.01 o 
  -3   2  40       51.41       29.39     17.76 o 
  -2   2  40        2.33       -7.74     17.42 o 
  -1   2  40        1.35        7.43     19.79 o 
   0   2  40       60.33       45.49     19.23 o 
   1   2  40       10.24       22.37     17.23 o 
  -4   1  41       96.98       92.58     20.58 o 
  -3   1  41        0.17       -9.89     17.57 o 
  -2   1  41       47.62       43.54     17.29 o 
  -1   1  41       58.99       81.03     18.64 o 
   0   1  41       16.83       -3.80     17.19 o 
  -2   2  41        1.40       -7.26     19.38 o 
  -2   0  42       20.01       47.54     17.42 o 
                                                 
